# Supplementary material for: Acquisition of a novel conjugative multidrug‐resistant hypervirulent plasmid leads to hypervirulence in clinical carbapenem‐resistant Klebsiella pneumoniae strains
Source: mLife. 2023 Sep 28;2(3):317–27. doi: 10.1002/mlf2.12086 (PMC10989919; doi:10.1002/mlf2.12086)
Supplement: Supplementary file 2 — Supporting information. [file MLF2-2-317-s001.TXT]

pVH1-2-VIR.gb	pVH1-2-VIR.gb	100.000	346781	0	0	1	346781	1	346781	0.0	6.254e+005
pVH1-2-VIR.gb	pVH1-2-VIR.gb	97.147	1367	39	0	214268	215634	156994	158360	0.0	2289
pVH1-2-VIR.gb	pVH1-2-VIR.gb	97.147	1367	39	0	156994	158360	214268	215634	0.0	2289
pVH1-2-VIR.gb	pVH1-2-VIR.gb	99.920	1248	0	1	46553	47799	41087	42334	0.0	2242
pVH1-2-VIR.gb	pVH1-2-VIR.gb	99.920	1248	0	1	41087	42334	46553	47799	0.0	2242
pVH1-2-VIR.gb	pVH1-2-VIR.gb	100.000	1057	0	0	239682	240738	163639	164695	0.0	1907
pVH1-2-VIR.gb	pVH1-2-VIR.gb	100.000	1057	0	0	163639	164695	239682	240738	0.0	1907
pVH1-2-VIR.gb	pVH1-2-VIR.gb	100.000	1056	0	0	163639	164694	16408	17463	0.0	1905
pVH1-2-VIR.gb	pVH1-2-VIR.gb	100.000	1056	0	0	239682	240737	16408	17463	0.0	1905
pVH1-2-VIR.gb	pVH1-2-VIR.gb	100.000	1056	0	0	16408	17463	163639	164694	0.0	1905
pVH1-2-VIR.gb	pVH1-2-VIR.gb	100.000	1056	0	0	16408	17463	239682	240737	0.0	1905
pVH1-2-VIR.gb	pVH1-2-VIR.gb	98.958	1056	11	0	234976	236031	16409	17464	0.0	1855
pVH1-2-VIR.gb	pVH1-2-VIR.gb	98.688	1067	11	2	234976	236040	163640	164705	0.0	1855
pVH1-2-VIR.gb	pVH1-2-VIR.gb	98.688	1067	11	2	163640	164705	234976	236040	0.0	1855
pVH1-2-VIR.gb	pVH1-2-VIR.gb	98.866	1058	12	0	239683	240740	234976	236033	0.0	1855
pVH1-2-VIR.gb	pVH1-2-VIR.gb	98.958	1056	11	0	16409	17464	234976	236031	0.0	1855
pVH1-2-VIR.gb	pVH1-2-VIR.gb	98.866	1058	12	0	234976	236033	239683	240740	0.0	1855
pVH1-2-VIR.gb	pVH1-2-VIR.gb	94.040	1057	63	0	328494	329550	100496	99440	0.0	1622
pVH1-2-VIR.gb	pVH1-2-VIR.gb	94.040	1057	63	0	99440	100496	329550	328494	0.0	1622
pVH1-2-VIR.gb	pVH1-2-VIR.gb	92.222	1080	83	1	334699	335778	224757	225835	0.0	1566
pVH1-2-VIR.gb	pVH1-2-VIR.gb	92.222	1080	83	1	224757	225835	334699	335778	0.0	1566
pVH1-2-VIR.gb	pVH1-2-VIR.gb	100.000	820	0	0	52337	53156	34825	34006	0.0	1480
pVH1-2-VIR.gb	pVH1-2-VIR.gb	100.000	820	0	0	34006	34825	53156	52337	0.0	1480
pVH1-2-VIR.gb	pVH1-2-VIR.gb	89.896	1059	106	1	328495	329553	234976	236033	0.0	1424
pVH1-2-VIR.gb	pVH1-2-VIR.gb	89.896	1059	106	1	234976	236033	328495	329553	0.0	1424
pVH1-2-VIR.gb	pVH1-2-VIR.gb	89.632	1061	109	1	328494	329554	239682	240741	0.0	1415
pVH1-2-VIR.gb	pVH1-2-VIR.gb	89.632	1061	109	1	239682	240741	328494	329554	0.0	1415
pVH1-2-VIR.gb	pVH1-2-VIR.gb	89.603	1058	109	1	328494	329551	163639	164695	0.0	1409
pVH1-2-VIR.gb	pVH1-2-VIR.gb	89.603	1058	109	1	163639	164695	328494	329551	0.0	1409
pVH1-2-VIR.gb	pVH1-2-VIR.gb	89.593	1057	109	1	328494	329550	16408	17463	0.0	1407
pVH1-2-VIR.gb	pVH1-2-VIR.gb	89.593	1057	109	1	16408	17463	328494	329550	0.0	1407
pVH1-2-VIR.gb	pVH1-2-VIR.gb	100.000	774	0	0	232643	233416	190817	190044	0.0	1397
pVH1-2-VIR.gb	pVH1-2-VIR.gb	100.000	774	0	0	190044	190817	233416	232643	0.0	1397
pVH1-2-VIR.gb	pVH1-2-VIR.gb	87.571	1054	130	1	234978	236030	100493	99440	0.0	1306
pVH1-2-VIR.gb	pVH1-2-VIR.gb	87.571	1054	130	1	99440	100493	236030	234978	0.0	1306
pVH1-2-VIR.gb	pVH1-2-VIR.gb	87.182	1061	135	1	99440	100500	17463	16404	0.0	1297
pVH1-2-VIR.gb	pVH1-2-VIR.gb	87.182	1061	135	1	16404	17463	100500	99440	0.0	1297
pVH1-2-VIR.gb	pVH1-2-VIR.gb	87.228	1057	134	1	239682	240737	100496	99440	0.0	1294
pVH1-2-VIR.gb	pVH1-2-VIR.gb	87.228	1057	134	1	163639	164694	100496	99440	0.0	1294
pVH1-2-VIR.gb	pVH1-2-VIR.gb	87.228	1057	134	1	99440	100496	164694	163639	0.0	1294
pVH1-2-VIR.gb	pVH1-2-VIR.gb	87.228	1057	134	1	99440	100496	240737	239682	0.0	1294
pVH1-2-VIR.gb	pVH1-2-VIR.gb	96.919	714	18	4	113766	114477	101869	102580	0.0	1175
pVH1-2-VIR.gb	pVH1-2-VIR.gb	96.919	714	18	4	101869	102580	113766	114477	0.0	1175
pVH1-2-VIR.gb	pVH1-2-VIR.gb	84.467	985	153	0	288104	289088	17389	16405	0.0	1086
pVH1-2-VIR.gb	pVH1-2-VIR.gb	84.521	982	152	0	288104	289085	164620	163639	0.0	1086
pVH1-2-VIR.gb	pVH1-2-VIR.gb	84.521	982	152	0	288104	289085	240663	239682	0.0	1086
pVH1-2-VIR.gb	pVH1-2-VIR.gb	84.467	985	153	0	16405	17389	289088	288104	0.0	1086
pVH1-2-VIR.gb	pVH1-2-VIR.gb	84.521	982	152	0	239682	240663	289085	288104	0.0	1086
pVH1-2-VIR.gb	pVH1-2-VIR.gb	84.521	982	152	0	163639	164620	289085	288104	0.0	1086
pVH1-2-VIR.gb	pVH1-2-VIR.gb	84.506	981	152	0	288104	289084	235956	234976	0.0	1085
pVH1-2-VIR.gb	pVH1-2-VIR.gb	84.506	981	152	0	234976	235956	289084	288104	0.0	1085
pVH1-2-VIR.gb	pVH1-2-VIR.gb	84.232	983	155	0	328493	329475	289086	288104	0.0	1074
pVH1-2-VIR.gb	pVH1-2-VIR.gb	84.232	983	155	0	288104	289086	329475	328493	0.0	1074
pVH1-2-VIR.gb	pVH1-2-VIR.gb	84.114	982	156	0	288104	289085	99515	100496	0.0	1068
pVH1-2-VIR.gb	pVH1-2-VIR.gb	84.114	982	156	0	99515	100496	288104	289085	0.0	1068
pVH1-2-VIR.gb	pVH1-2-VIR.gb	86.765	816	106	2	326465	327280	326382	327195	0.0	978
pVH1-2-VIR.gb	pVH1-2-VIR.gb	86.765	816	106	2	326382	327195	326465	327280	0.0	978
pVH1-2-VIR.gb	pVH1-2-VIR.gb	96.246	586	18	4	117150	117735	113766	114347	0.0	944
pVH1-2-VIR.gb	pVH1-2-VIR.gb	96.246	586	18	4	113766	114347	117150	117735	0.0	944
pVH1-2-VIR.gb	pVH1-2-VIR.gb	95.076	589	22	6	117148	117735	101868	102450	0.0	911
pVH1-2-VIR.gb	pVH1-2-VIR.gb	95.076	589	22	6	101868	102450	117148	117735	0.0	911
pVH1-2-VIR.gb	pVH1-2-VIR.gb	87.022	732	93	2	326549	327280	326382	327111	0.0	884
pVH1-2-VIR.gb	pVH1-2-VIR.gb	87.022	732	93	2	326382	327111	326549	327280	0.0	884
pVH1-2-VIR.gb	pVH1-2-VIR.gb	97.683	518	12	0	240901	241418	23581	23064	0.0	881
pVH1-2-VIR.gb	pVH1-2-VIR.gb	97.683	518	12	0	23064	23581	241418	240901	0.0	881
pVH1-2-VIR.gb	pVH1-2-VIR.gb	86.685	721	96	0	130322	131042	13603	14323	0.0	868
pVH1-2-VIR.gb	pVH1-2-VIR.gb	86.685	721	96	0	13603	14323	130322	131042	0.0	868
pVH1-2-VIR.gb	pVH1-2-VIR.gb	99.127	458	4	0	334924	335381	233927	233470	0.0	809
pVH1-2-VIR.gb	pVH1-2-VIR.gb	99.127	458	4	0	233470	233927	335381	334924	0.0	809
pVH1-2-VIR.gb	pVH1-2-VIR.gb	85.648	648	91	2	326633	327280	326382	327027	0.0	742
pVH1-2-VIR.gb	pVH1-2-VIR.gb	85.648	648	91	2	326382	327027	326633	327280	0.0	742
pVH1-2-VIR.gb	pVH1-2-VIR.gb	78.516	903	168	10	169122	170017	138439	139322	0.0	733
pVH1-2-VIR.gb	pVH1-2-VIR.gb	78.516	903	168	10	138439	139322	169122	170017	0.0	733
pVH1-2-VIR.gb	pVH1-2-VIR.gb	89.464	522	53	2	326759	327280	326382	326901	0.0	686
pVH1-2-VIR.gb	pVH1-2-VIR.gb	89.464	522	53	2	326382	326901	326759	327280	0.0	686
pVH1-2-VIR.gb	pVH1-2-VIR.gb	85.638	564	79	2	326717	327280	326382	326943	0.0	645
pVH1-2-VIR.gb	pVH1-2-VIR.gb	85.638	564	79	2	326382	326943	326717	327280	0.0	645
pVH1-2-VIR.gb	pVH1-2-VIR.gb	91.068	459	40	1	233470	233928	225438	224981	0.0	639
pVH1-2-VIR.gb	pVH1-2-VIR.gb	91.068	459	40	1	224981	225438	233928	233470	0.0	639
pVH1-2-VIR.gb	pVH1-2-VIR.gb	95.455	374	15	2	340723	341095	340637	341009	1.50e-167	590
pVH1-2-VIR.gb	pVH1-2-VIR.gb	95.455	374	15	2	340637	341009	340723	341095	1.50e-167	590
pVH1-2-VIR.gb	pVH1-2-VIR.gb	75.398	817	197	2	278968	279782	170766	171580	7.26e-159	562
pVH1-2-VIR.gb	pVH1-2-VIR.gb	75.398	817	197	2	170766	171580	278968	279782	7.26e-159	562
pVH1-2-VIR.gb	pVH1-2-VIR.gb	80.479	584	114	0	168015	168598	159363	158780	2.37e-152	540
pVH1-2-VIR.gb	pVH1-2-VIR.gb	80.479	584	114	0	158780	159363	168598	168015	2.37e-152	540
pVH1-2-VIR.gb	pVH1-2-VIR.gb	85.777	457	65	0	208877	209333	159824	159368	1.23e-149	531
pVH1-2-VIR.gb	pVH1-2-VIR.gb	85.777	457	65	0	159368	159824	209333	208877	1.23e-149	531
pVH1-2-VIR.gb	pVH1-2-VIR.gb	91.003	389	27	5	106173	106557	102120	102504	4.29e-149	529
pVH1-2-VIR.gb	pVH1-2-VIR.gb	91.003	389	27	5	102120	102504	106173	106557	4.29e-149	529
pVH1-2-VIR.gb	pVH1-2-VIR.gb	88.747	391	35	6	114018	114403	106173	106559	1.31e-136	488
pVH1-2-VIR.gb	pVH1-2-VIR.gb	88.747	391	35	6	106173	106559	114018	114403	1.31e-136	488
pVH1-2-VIR.gb	pVH1-2-VIR.gb	84.932	438	64	2	326843	327280	326382	326817	4.58e-136	486
pVH1-2-VIR.gb	pVH1-2-VIR.gb	84.932	438	64	2	326382	326817	326843	327280	4.58e-136	486
pVH1-2-VIR.gb	pVH1-2-VIR.gb	94.444	288	14	2	340809	341095	340637	340923	1.71e-122	441
pVH1-2-VIR.gb	pVH1-2-VIR.gb	94.444	288	14	2	340637	340923	340809	341095	1.71e-122	441
pVH1-2-VIR.gb	pVH1-2-VIR.gb	100.000	227	0	0	99439	99665	27135	26909	2.90e-113	410
pVH1-2-VIR.gb	pVH1-2-VIR.gb	100.000	227	0	0	26909	27135	99665	99439	2.90e-113	410
pVH1-2-VIR.gb	pVH1-2-VIR.gb	99.558	226	1	0	329325	329550	26909	27134	4.30e-111	403
pVH1-2-VIR.gb	pVH1-2-VIR.gb	99.558	226	1	0	26909	27134	329325	329550	4.30e-111	403
pVH1-2-VIR.gb	pVH1-2-VIR.gb	87.834	337	33	7	117404	117735	106173	106506	5.24e-110	399
pVH1-2-VIR.gb	pVH1-2-VIR.gb	87.834	337	33	7	106173	106506	117404	117735	5.24e-110	399
pVH1-2-VIR.gb	pVH1-2-VIR.gb	83.898	354	55	2	326927	327280	326382	326733	2.09e-102	374
pVH1-2-VIR.gb	pVH1-2-VIR.gb	83.898	354	55	2	326382	326733	326927	327280	2.09e-102	374
pVH1-2-VIR.gb	pVH1-2-VIR.gb	94.561	239	13	0	213934	214172	156756	156994	7.28e-102	372
pVH1-2-VIR.gb	pVH1-2-VIR.gb	94.561	239	13	0	156756	156994	213934	214172	7.28e-102	372
pVH1-2-VIR.gb	pVH1-2-VIR.gb	96.035	227	9	0	281098	281324	27135	27361	8.87e-101	369
pVH1-2-VIR.gb	pVH1-2-VIR.gb	96.035	227	9	0	27135	27361	281098	281324	8.87e-101	369
pVH1-2-VIR.gb	pVH1-2-VIR.gb	95.909	220	9	0	336940	337159	225831	226050	5.60e-097	356
pVH1-2-VIR.gb	pVH1-2-VIR.gb	95.909	220	9	0	225831	226050	336940	337159	5.60e-097	356
pVH1-2-VIR.gb	pVH1-2-VIR.gb	75.417	480	114	3	205850	206326	154329	154807	3.31e-087	324
pVH1-2-VIR.gb	pVH1-2-VIR.gb	75.417	480	114	3	154329	154807	205850	206326	3.31e-087	324
pVH1-2-VIR.gb	pVH1-2-VIR.gb	82.222	270	46	2	327011	327280	326382	326649	2.72e-069	264
pVH1-2-VIR.gb	pVH1-2-VIR.gb	82.222	270	46	2	326382	326649	327011	327280	2.72e-069	264
pVH1-2-VIR.gb	pVH1-2-VIR.gb	80.645	279	54	0	133886	134164	15660	15938	3.31e-068	260
pVH1-2-VIR.gb	pVH1-2-VIR.gb	80.645	279	54	0	15660	15938	133886	134164	3.31e-068	260
pVH1-2-VIR.gb	pVH1-2-VIR.gb	97.333	150	4	0	100348	100497	26925	26776	4.91e-066	253
pVH1-2-VIR.gb	pVH1-2-VIR.gb	97.333	150	4	0	26776	26925	100497	100348	4.91e-066	253
pVH1-2-VIR.gb	pVH1-2-VIR.gb	92.090	177	13	1	113743	113918	105952	106128	4.91e-066	253
pVH1-2-VIR.gb	pVH1-2-VIR.gb	92.090	177	13	1	105952	106128	113743	113918	4.91e-066	253
pVH1-2-VIR.gb	pVH1-2-VIR.gb	96.644	149	5	0	328494	328642	26777	26925	7.29e-064	246
pVH1-2-VIR.gb	pVH1-2-VIR.gb	91.813	171	14	0	207809	207979	159997	159827	7.29e-064	246
pVH1-2-VIR.gb	pVH1-2-VIR.gb	91.813	171	14	0	159827	159997	207979	207809	7.29e-064	246
pVH1-2-VIR.gb	pVH1-2-VIR.gb	96.644	149	5	0	26777	26925	328494	328642	7.29e-064	246
pVH1-2-VIR.gb	pVH1-2-VIR.gb	94.340	159	9	0	340937	341095	340637	340795	7.29e-064	246
pVH1-2-VIR.gb	pVH1-2-VIR.gb	94.340	159	9	0	340637	340795	340937	341095	7.29e-064	246
pVH1-2-VIR.gb	pVH1-2-VIR.gb	83.929	224	35	1	26911	27134	17241	17463	1.08e-061	239
pVH1-2-VIR.gb	pVH1-2-VIR.gb	83.929	224	35	1	17241	17463	26911	27134	1.08e-061	239
pVH1-2-VIR.gb	pVH1-2-VIR.gb	83.929	224	35	1	164472	164694	26911	27134	1.08e-061	239
pVH1-2-VIR.gb	pVH1-2-VIR.gb	83.929	224	35	1	240515	240737	26911	27134	1.08e-061	239
pVH1-2-VIR.gb	pVH1-2-VIR.gb	83.929	224	35	1	26911	27134	164472	164694	1.08e-061	239
pVH1-2-VIR.gb	pVH1-2-VIR.gb	83.929	224	35	1	26911	27134	240515	240737	1.08e-061	239
pVH1-2-VIR.gb	pVH1-2-VIR.gb	83.482	224	36	1	235808	236030	26911	27134	4.60e-060	233
pVH1-2-VIR.gb	pVH1-2-VIR.gb	83.482	224	36	1	26911	27134	235808	236030	4.60e-060	233
pVH1-2-VIR.gb	pVH1-2-VIR.gb	91.515	165	13	1	117139	117303	105965	106128	1.61e-059	232
pVH1-2-VIR.gb	pVH1-2-VIR.gb	91.515	165	13	1	105965	106128	117139	117303	1.61e-059	232
pVH1-2-VIR.gb	pVH1-2-VIR.gb	88.764	178	13	3	105951	106128	101850	102020	2.38e-057	224
pVH1-2-VIR.gb	pVH1-2-VIR.gb	88.764	178	13	3	101850	102020	105951	106128	2.38e-057	224
pVH1-2-VIR.gb	pVH1-2-VIR.gb	100.000	123	0	0	50643	50765	48708	48830	8.32e-057	223
pVH1-2-VIR.gb	pVH1-2-VIR.gb	100.000	123	0	0	48708	48830	50643	50765	8.32e-057	223
pVH1-2-VIR.gb	pVH1-2-VIR.gb	93.056	144	10	0	234976	235119	26778	26921	1.23e-054	215
pVH1-2-VIR.gb	pVH1-2-VIR.gb	93.056	144	10	0	26778	26921	234976	235119	1.23e-054	215
pVH1-2-VIR.gb	pVH1-2-VIR.gb	92.466	146	11	0	26776	26921	16407	16552	4.31e-054	214
pVH1-2-VIR.gb	pVH1-2-VIR.gb	92.466	146	11	0	16407	16552	26776	26921	4.31e-054	214
pVH1-2-VIR.gb	pVH1-2-VIR.gb	92.414	145	11	0	163639	163783	26777	26921	1.50e-053	212
pVH1-2-VIR.gb	pVH1-2-VIR.gb	92.414	145	11	0	239682	239826	26777	26921	1.50e-053	212
pVH1-2-VIR.gb	pVH1-2-VIR.gb	92.414	145	11	0	26777	26921	163639	163783	1.50e-053	212
pVH1-2-VIR.gb	pVH1-2-VIR.gb	92.414	145	11	0	26777	26921	239682	239826	1.50e-053	212
pVH1-2-VIR.gb	pVH1-2-VIR.gb	84.884	172	26	0	185236	185407	155606	155777	4.04e-048	194
pVH1-2-VIR.gb	pVH1-2-VIR.gb	84.884	172	26	0	155606	155777	185236	185407	4.04e-048	194
pVH1-2-VIR.gb	pVH1-2-VIR.gb	96.610	118	2	1	48716	48833	47754	47869	1.41e-047	192
pVH1-2-VIR.gb	pVH1-2-VIR.gb	96.610	118	2	1	47754	47869	48716	48833	1.41e-047	192
pVH1-2-VIR.gb	pVH1-2-VIR.gb	93.600	125	8	0	339685	339809	126570	126694	4.92e-047	190
pVH1-2-VIR.gb	pVH1-2-VIR.gb	93.600	125	8	0	126570	126694	339685	339809	4.92e-047	190
pVH1-2-VIR.gb	pVH1-2-VIR.gb	81.443	194	36	0	241513	241706	53351	53158	1.72e-046	188
pVH1-2-VIR.gb	pVH1-2-VIR.gb	81.443	194	36	0	53158	53351	241706	241513	1.72e-046	188
pVH1-2-VIR.gb	pVH1-2-VIR.gb	96.522	115	2	1	50651	50765	47754	47866	5.99e-046	187
pVH1-2-VIR.gb	pVH1-2-VIR.gb	96.522	115	2	1	47754	47866	50651	50765	5.99e-046	187
pVH1-2-VIR.gb	pVH1-2-VIR.gb	84.940	166	25	0	339804	339969	126808	126973	5.99e-046	187
pVH1-2-VIR.gb	pVH1-2-VIR.gb	84.940	166	25	0	126808	126973	339804	339969	5.99e-046	187
pVH1-2-VIR.gb	pVH1-2-VIR.gb	67.087	635	194	8	38242	38867	34706	34078	2.55e-044	181
pVH1-2-VIR.gb	pVH1-2-VIR.gb	67.087	635	194	8	52456	53084	38242	38867	2.55e-044	181
pVH1-2-VIR.gb	pVH1-2-VIR.gb	67.087	635	194	8	34078	34706	38867	38242	2.55e-044	181
pVH1-2-VIR.gb	pVH1-2-VIR.gb	67.087	635	194	8	38242	38867	52456	53084	2.55e-044	181
pVH1-2-VIR.gb	pVH1-2-VIR.gb	87.500	144	18	0	240738	240881	24129	23986	8.89e-044	179
pVH1-2-VIR.gb	pVH1-2-VIR.gb	87.500	144	18	0	23986	24129	240881	240738	8.89e-044	179
pVH1-2-VIR.gb	pVH1-2-VIR.gb	67.372	567	179	5	292479	293042	291814	292377	1.32e-041	172
pVH1-2-VIR.gb	pVH1-2-VIR.gb	67.372	567	179	5	291814	292377	292479	293042	1.32e-041	172
pVH1-2-VIR.gb	pVH1-2-VIR.gb	81.183	186	33	2	327095	327280	326382	326565	4.60e-041	170
pVH1-2-VIR.gb	pVH1-2-VIR.gb	81.183	186	33	2	326382	326565	327095	327280	4.60e-041	170
pVH1-2-VIR.gb	pVH1-2-VIR.gb	85.135	148	22	0	288938	289085	26924	26777	1.61e-040	168
pVH1-2-VIR.gb	pVH1-2-VIR.gb	85.135	148	22	0	26777	26924	289085	288938	1.61e-040	168
pVH1-2-VIR.gb	pVH1-2-VIR.gb	98.925	93	1	0	278104	278196	226306	226214	6.83e-039	163
pVH1-2-VIR.gb	pVH1-2-VIR.gb	98.925	93	1	0	226214	226306	278196	278104	6.83e-039	163
pVH1-2-VIR.gb	pVH1-2-VIR.gb	82.781	151	26	0	288104	288254	27059	26909	1.01e-036	156
pVH1-2-VIR.gb	pVH1-2-VIR.gb	82.781	151	26	0	26909	27059	288254	288104	1.01e-036	156
pVH1-2-VIR.gb	pVH1-2-VIR.gb	76.442	208	47	2	170129	170335	139325	139531	5.25e-034	147
pVH1-2-VIR.gb	pVH1-2-VIR.gb	76.442	208	47	2	139325	139531	170129	170335	5.25e-034	147
pVH1-2-VIR.gb	pVH1-2-VIR.gb	71.071	280	54	5	338596	338851	183317	183593	2.23e-032	141
pVH1-2-VIR.gb	pVH1-2-VIR.gb	71.071	280	54	5	183317	183593	338596	338851	2.23e-032	141
pVH1-2-VIR.gb	pVH1-2-VIR.gb	92.941	85	6	0	177768	177852	154147	154063	4.92e-028	127
pVH1-2-VIR.gb	pVH1-2-VIR.gb	92.941	85	6	0	154063	154147	177852	177768	4.92e-028	127
pVH1-2-VIR.gb	pVH1-2-VIR.gb	77.987	159	34	1	103733	103890	9618	9776	1.72e-027	125
pVH1-2-VIR.gb	pVH1-2-VIR.gb	77.987	159	34	1	9618	9776	103733	103890	1.72e-027	125
pVH1-2-VIR.gb	pVH1-2-VIR.gb	94.937	79	4	0	114470	114548	103896	103974	1.72e-027	125
pVH1-2-VIR.gb	pVH1-2-VIR.gb	94.937	79	4	0	103896	103974	114470	114548	1.72e-027	125
pVH1-2-VIR.gb	pVH1-2-VIR.gb	75.141	177	44	0	134645	134821	17464	17640	2.09e-026	122
pVH1-2-VIR.gb	pVH1-2-VIR.gb	75.141	177	44	0	17464	17640	134645	134821	2.09e-026	122
pVH1-2-VIR.gb	pVH1-2-VIR.gb	80.000	130	26	0	324115	324244	196226	196355	2.55e-025	118
pVH1-2-VIR.gb	pVH1-2-VIR.gb	80.000	130	26	0	196226	196355	324115	324244	2.55e-025	118
pVH1-2-VIR.gb	pVH1-2-VIR.gb	65.385	442	153	0	188469	188910	126508	126949	4.61e-022	107
pVH1-2-VIR.gb	pVH1-2-VIR.gb	65.385	442	153	0	126508	126949	188469	188910	4.61e-022	107
pVH1-2-VIR.gb	pVH1-2-VIR.gb	92.958	71	5	0	341025	341095	340639	340709	1.61e-021	105
pVH1-2-VIR.gb	pVH1-2-VIR.gb	92.958	71	5	0	340639	340709	341025	341095	1.61e-021	105
pVH1-2-VIR.gb	pVH1-2-VIR.gb	86.076	79	11	0	178806	178884	154075	153997	1.02e-017	93.3
pVH1-2-VIR.gb	pVH1-2-VIR.gb	86.076	79	11	0	153997	154075	178884	178806	1.02e-017	93.3
pVH1-2-VIR.gb	pVH1-2-VIR.gb	100.000	51	0	0	328490	328540	236081	236031	1.02e-017	93.3
pVH1-2-VIR.gb	pVH1-2-VIR.gb	100.000	51	0	0	236031	236081	328540	328490	1.02e-017	93.3
pVH1-2-VIR.gb	pVH1-2-VIR.gb	76.744	129	28	2	244986	245113	34004	33877	3.54e-017	91.5
pVH1-2-VIR.gb	pVH1-2-VIR.gb	76.744	129	28	2	33877	34004	245113	244986	3.54e-017	91.5
pVH1-2-VIR.gb	pVH1-2-VIR.gb	100.000	47	0	0	236031	236077	16454	16408	1.51e-015	86.0
pVH1-2-VIR.gb	pVH1-2-VIR.gb	100.000	47	0	0	236031	236077	26823	26777	1.51e-015	86.0
pVH1-2-VIR.gb	pVH1-2-VIR.gb	100.000	47	0	0	236031	236077	163685	163639	1.51e-015	86.0
pVH1-2-VIR.gb	pVH1-2-VIR.gb	100.000	47	0	0	239682	239728	236077	236031	1.51e-015	86.0
pVH1-2-VIR.gb	pVH1-2-VIR.gb	100.000	47	0	0	163639	163685	236077	236031	1.51e-015	86.0
pVH1-2-VIR.gb	pVH1-2-VIR.gb	100.000	47	0	0	26777	26823	236077	236031	1.51e-015	86.0
pVH1-2-VIR.gb	pVH1-2-VIR.gb	100.000	47	0	0	16408	16454	236077	236031	1.51e-015	86.0
pVH1-2-VIR.gb	pVH1-2-VIR.gb	100.000	47	0	0	236031	236077	239728	239682	1.51e-015	86.0
pVH1-2-VIR.gb	pVH1-2-VIR.gb	100.000	46	0	0	236031	236076	235021	234976	5.26e-015	84.2
pVH1-2-VIR.gb	pVH1-2-VIR.gb	100.000	46	0	0	234976	235021	236076	236031	5.26e-015	84.2
pVH1-2-VIR.gb	pVH1-2-VIR.gb	84.932	73	11	0	134581	134653	16335	16407	1.84e-014	82.4
pVH1-2-VIR.gb	pVH1-2-VIR.gb	84.932	73	11	0	16335	16407	134581	134653	1.84e-014	82.4
pVH1-2-VIR.gb	pVH1-2-VIR.gb	73.684	133	35	0	267748	267880	250949	250817	1.84e-014	82.4
pVH1-2-VIR.gb	pVH1-2-VIR.gb	73.684	133	35	0	250817	250949	267880	267748	1.84e-014	82.4
pVH1-2-VIR.gb	pVH1-2-VIR.gb	97.872	47	1	0	236031	236077	100450	100496	6.41e-014	80.6
pVH1-2-VIR.gb	pVH1-2-VIR.gb	97.872	47	1	0	100450	100496	236031	236077	6.41e-014	80.6
pVH1-2-VIR.gb	pVH1-2-VIR.gb	95.833	48	2	0	289039	289086	236031	236078	2.24e-013	78.8
pVH1-2-VIR.gb	pVH1-2-VIR.gb	95.833	48	2	0	236031	236078	289039	289086	2.24e-013	78.8
pVH1-2-VIR.gb	pVH1-2-VIR.gb	77.895	95	21	0	248384	248478	248165	248259	7.80e-013	77.0
pVH1-2-VIR.gb	pVH1-2-VIR.gb	77.895	95	21	0	248165	248259	248384	248478	7.80e-013	77.0
pVH1-2-VIR.gb	pVH1-2-VIR.gb	84.615	65	10	0	120272	120336	120028	120092	9.51e-012	73.4
pVH1-2-VIR.gb	pVH1-2-VIR.gb	84.615	65	10	0	120028	120092	120272	120336	9.51e-012	73.4
pVH1-2-VIR.gb	pVH1-2-VIR.gb	97.674	43	0	1	61420	61461	53569	53527	1.16e-010	69.8
pVH1-2-VIR.gb	pVH1-2-VIR.gb	97.674	43	0	1	53527	53569	61461	61420	1.16e-010	69.8
pVH1-2-VIR.gb	pVH1-2-VIR.gb	81.690	71	13	0	224757	224827	143589	143659	1.16e-010	69.8
pVH1-2-VIR.gb	pVH1-2-VIR.gb	73.874	111	29	0	339816	339926	188781	188891	1.16e-010	69.8
pVH1-2-VIR.gb	pVH1-2-VIR.gb	81.690	71	13	0	143589	143659	224757	224827	1.16e-010	69.8
pVH1-2-VIR.gb	pVH1-2-VIR.gb	73.874	111	29	0	188781	188891	339816	339926	1.16e-010	69.8
pVH1-2-VIR.gb	pVH1-2-VIR.gb	97.500	40	1	0	249115	249154	40767	40806	4.04e-010	68.0
pVH1-2-VIR.gb	pVH1-2-VIR.gb	97.500	40	1	0	40767	40806	249115	249154	4.04e-010	68.0
pVH1-2-VIR.gb	pVH1-2-VIR.gb	95.122	41	2	0	241419	241459	40806	40766	1.41e-009	66.2
pVH1-2-VIR.gb	pVH1-2-VIR.gb	80.282	71	14	0	334699	334769	143589	143659	1.41e-009	66.2
pVH1-2-VIR.gb	pVH1-2-VIR.gb	82.927	82	6	6	237989	238066	238066	237989	1.41e-009	66.2
pVH1-2-VIR.gb	pVH1-2-VIR.gb	95.122	41	2	0	40766	40806	241459	241419	1.41e-009	66.2
pVH1-2-VIR.gb	pVH1-2-VIR.gb	75.532	94	23	0	267476	267569	251218	251125	1.41e-009	66.2
pVH1-2-VIR.gb	pVH1-2-VIR.gb	75.532	94	23	0	251125	251218	267569	267476	1.41e-009	66.2
pVH1-2-VIR.gb	pVH1-2-VIR.gb	80.282	71	14	0	143589	143659	334699	334769	1.41e-009	66.2
pVH1-2-VIR.gb	pVH1-2-VIR.gb	91.111	45	4	0	249115	249159	241458	241414	4.93e-009	64.4
pVH1-2-VIR.gb	pVH1-2-VIR.gb	91.111	45	4	0	241414	241458	249159	249115	4.93e-009	64.4
pVH1-2-VIR.gb	pVH1-2-VIR.gb	83.871	62	9	1	327219	327280	326421	326481	4.93e-009	64.4
pVH1-2-VIR.gb	pVH1-2-VIR.gb	83.871	62	9	1	326421	326481	327219	327280	4.93e-009	64.4
pVH1-2-VIR.gb	pVH1-2-VIR.gb	72.477	109	30	0	5211	5319	2269	2377	1.72e-008	62.6
pVH1-2-VIR.gb	pVH1-2-VIR.gb	72.477	109	30	0	2269	2377	5211	5319	1.72e-008	62.6
pVH1-2-VIR.gb	pVH1-2-VIR.gb	89.796	49	2	2	48716	48763	42288	42334	6.00e-008	60.8
pVH1-2-VIR.gb	pVH1-2-VIR.gb	89.796	49	2	2	50651	50698	42288	42334	6.00e-008	60.8
pVH1-2-VIR.gb	pVH1-2-VIR.gb	89.796	49	2	2	42288	42334	48716	48763	6.00e-008	60.8
pVH1-2-VIR.gb	pVH1-2-VIR.gb	89.796	49	2	2	42288	42334	50651	50698	6.00e-008	60.8
pVH1-2-VIR.gb	pVH1-2-VIR.gb	74.157	89	23	0	346406	346494	14159	14247	7.31e-007	57.2
pVH1-2-VIR.gb	pVH1-2-VIR.gb	100.000	31	0	0	323956	323986	26448	26478	7.31e-007	57.2
pVH1-2-VIR.gb	pVH1-2-VIR.gb	100.000	31	0	0	53408	53438	32016	31986	7.31e-007	57.2
pVH1-2-VIR.gb	pVH1-2-VIR.gb	100.000	31	0	0	31986	32016	53438	53408	7.31e-007	57.2
pVH1-2-VIR.gb	pVH1-2-VIR.gb	94.444	36	2	0	313492	313527	53532	53567	7.31e-007	57.2
pVH1-2-VIR.gb	pVH1-2-VIR.gb	94.444	36	2	0	313492	313527	61457	61422	7.31e-007	57.2
pVH1-2-VIR.gb	pVH1-2-VIR.gb	74.157	89	23	0	346406	346494	130878	130966	7.31e-007	57.2
pVH1-2-VIR.gb	pVH1-2-VIR.gb	94.444	36	2	0	53532	53567	313492	313527	7.31e-007	57.2
pVH1-2-VIR.gb	pVH1-2-VIR.gb	94.444	36	2	0	61422	61457	313527	313492	7.31e-007	57.2
pVH1-2-VIR.gb	pVH1-2-VIR.gb	100.000	31	0	0	26448	26478	323956	323986	7.31e-007	57.2
pVH1-2-VIR.gb	pVH1-2-VIR.gb	92.308	39	3	0	344316	344354	325958	325996	7.31e-007	57.2
pVH1-2-VIR.gb	pVH1-2-VIR.gb	92.308	39	3	0	325958	325996	344316	344354	7.31e-007	57.2
pVH1-2-VIR.gb	pVH1-2-VIR.gb	74.157	89	23	0	14159	14247	346406	346494	7.31e-007	57.2
pVH1-2-VIR.gb	pVH1-2-VIR.gb	74.157	89	23	0	130878	130966	346406	346494	7.31e-007	57.2
pVH1-2-VIR.gb	pVH1-2-VIR.gb	100.000	30	0	0	341066	341095	340637	340666	2.55e-006	55.4
pVH1-2-VIR.gb	pVH1-2-VIR.gb	100.000	30	0	0	340637	340666	341066	341095	2.55e-006	55.4
pVH1-2-VIR.gb	pVH1-2-VIR.gb	70.161	124	36	1	273527	273650	16029	15907	8.91e-006	53.6
pVH1-2-VIR.gb	pVH1-2-VIR.gb	70.161	124	36	1	15907	16029	273650	273527	8.91e-006	53.6
pVH1-2-VIR.gb	pVH1-2-VIR.gb	96.774	31	1	0	128898	128928	128928	128898	3.11e-005	51.8
pVH1-2-VIR.gb	pVH1-2-VIR.gb	96.774	31	1	0	273620	273650	134163	134133	3.11e-005	51.8
pVH1-2-VIR.gb	pVH1-2-VIR.gb	68.786	173	48	5	162985	163153	157316	157146	3.11e-005	51.8
pVH1-2-VIR.gb	pVH1-2-VIR.gb	68.786	173	48	5	157146	157316	163153	162985	3.11e-005	51.8
pVH1-2-VIR.gb	pVH1-2-VIR.gb	96.774	31	1	0	134133	134163	273650	273620	3.11e-005	51.8
pVH1-2-VIR.gb	pVH1-2-VIR.gb	96.774	31	1	0	324499	324529	323985	323955	3.11e-005	51.8
pVH1-2-VIR.gb	pVH1-2-VIR.gb	96.774	31	1	0	323955	323985	324529	324499	3.11e-005	51.8
pVH1-2-VIR.gb	pVH1-2-VIR.gb	84.444	45	7	0	13514	13558	13558	13514	1.08e-004	50.0
pVH1-2-VIR.gb	pVH1-2-VIR.gb	96.667	30	1	0	324499	324528	26477	26448	1.08e-004	50.0
pVH1-2-VIR.gb	pVH1-2-VIR.gb	96.667	30	1	0	26448	26477	324528	324499	1.08e-004	50.0
pVH1-2-VIR.gb	pVH1-2-VIR.gb	100.000	26	0	0	9590	9615	9615	9590	3.79e-004	48.2
pVH1-2-VIR.gb	pVH1-2-VIR.gb	67.442	172	52	3	214420	214590	163153	162985	3.79e-004	48.2
pVH1-2-VIR.gb	pVH1-2-VIR.gb	76.563	64	15	0	162985	163048	214590	214527	3.79e-004	48.2
pVH1-2-VIR.gb	pVH1-2-VIR.gb	96.552	29	1	0	274944	274972	274972	274944	3.79e-004	48.2
pVH1-2-VIR.gb	pVH1-2-VIR.gb	78.947	57	11	1	323021	323077	27515	27460	0.001	46.4
pVH1-2-VIR.gb	pVH1-2-VIR.gb	93.333	30	2	0	105041	105070	105070	105041	0.001	46.4
pVH1-2-VIR.gb	pVH1-2-VIR.gb	81.250	48	9	0	269935	269982	256030	256077	0.001	46.4
pVH1-2-VIR.gb	pVH1-2-VIR.gb	81.250	48	9	0	256030	256077	269935	269982	0.001	46.4
pVH1-2-VIR.gb	pVH1-2-VIR.gb	76.667	60	14	0	305482	305541	304171	304230	0.001	46.4
pVH1-2-VIR.gb	pVH1-2-VIR.gb	76.667	60	14	0	304171	304230	305482	305541	0.001	46.4
pVH1-2-VIR.gb	pVH1-2-VIR.gb	78.947	57	11	1	27460	27515	323077	323021	0.001	46.4
pVH1-2-VIR.gb	pVH1-2-VIR.gb	100.000	24	0	0	166822	166845	2512	2535	0.005	44.6
pVH1-2-VIR.gb	pVH1-2-VIR.gb	83.333	42	7	0	323016	323057	53528	53569	0.005	44.6
pVH1-2-VIR.gb	pVH1-2-VIR.gb	90.625	32	3	0	240721	240752	163655	163624	0.005	44.6
pVH1-2-VIR.gb	pVH1-2-VIR.gb	100.000	24	0	0	2512	2535	166822	166845	0.005	44.6
pVH1-2-VIR.gb	pVH1-2-VIR.gb	84.615	39	6	0	232689	232727	167556	167518	0.005	44.6
pVH1-2-VIR.gb	pVH1-2-VIR.gb	84.615	39	6	0	190733	190771	167518	167556	0.005	44.6
pVH1-2-VIR.gb	pVH1-2-VIR.gb	84.615	39	6	0	167518	167556	190733	190771	0.005	44.6
pVH1-2-VIR.gb	pVH1-2-VIR.gb	84.615	39	6	0	167518	167556	232727	232689	0.005	44.6
pVH1-2-VIR.gb	pVH1-2-VIR.gb	90.625	32	3	0	163624	163655	240752	240721	0.005	44.6
pVH1-2-VIR.gb	pVH1-2-VIR.gb	71.951	82	23	0	268681	268762	250057	249976	0.005	44.6
pVH1-2-VIR.gb	pVH1-2-VIR.gb	71.951	82	23	0	249976	250057	268762	268681	0.005	44.6
pVH1-2-VIR.gb	pVH1-2-VIR.gb	83.333	42	7	0	53528	53569	323016	323057	0.005	44.6
pVH1-2-VIR.gb	pVH1-2-VIR.gb	92.857	28	2	0	46359	46386	46386	46359	0.016	42.8
pVH1-2-VIR.gb	pVH1-2-VIR.gb	90.323	31	3	0	338146	338176	183261	183291	0.016	42.8
pVH1-2-VIR.gb	pVH1-2-VIR.gb	90.323	31	3	0	183261	183291	338146	338176	0.016	42.8
pVH1-2-VIR.gb	pVH1-2-VIR.gb	100.000	22	0	0	21761	21782	21782	21761	0.056	41.0
pVH1-2-VIR.gb	pVH1-2-VIR.gb	100.000	22	0	0	115545	115566	115566	115545	0.056	41.0
pVH1-2-VIR.gb	pVH1-2-VIR.gb	83.784	37	6	0	206587	206623	154852	154888	0.056	41.0
pVH1-2-VIR.gb	pVH1-2-VIR.gb	75.439	57	14	0	208269	208325	163308	163252	0.056	41.0
pVH1-2-VIR.gb	pVH1-2-VIR.gb	83.784	37	6	0	154852	154888	206587	206623	0.056	41.0
pVH1-2-VIR.gb	pVH1-2-VIR.gb	75.439	57	14	0	163252	163308	208325	208269	0.056	41.0
pVH1-2-VIR.gb	pVH1-2-VIR.gb	87.500	32	4	0	234870	234901	234901	234870	0.056	41.0
pVH1-2-VIR.gb	pVH1-2-VIR.gb	87.500	32	4	0	270612	270643	270643	270612	0.056	41.0
pVH1-2-VIR.gb	pVH1-2-VIR.gb	92.308	26	2	0	6678	6703	6703	6678	0.20	39.2
pVH1-2-VIR.gb	pVH1-2-VIR.gb	100.000	21	0	0	7673	7693	6680	6700	0.20	39.2
pVH1-2-VIR.gb	pVH1-2-VIR.gb	100.000	21	0	0	6680	6700	7673	7693	0.20	39.2
pVH1-2-VIR.gb	pVH1-2-VIR.gb	100.000	21	0	0	136441	136461	15924	15944	0.20	39.2
pVH1-2-VIR.gb	pVH1-2-VIR.gb	92.308	26	2	0	52092	52117	39036	39061	0.20	39.2
pVH1-2-VIR.gb	pVH1-2-VIR.gb	92.308	26	2	0	39036	39061	52092	52117	0.20	39.2
pVH1-2-VIR.gb	pVH1-2-VIR.gb	80.488	41	8	0	323020	323060	61457	61417	0.20	39.2
pVH1-2-VIR.gb	pVH1-2-VIR.gb	85.294	34	5	0	122921	122954	122760	122727	0.20	39.2
pVH1-2-VIR.gb	pVH1-2-VIR.gb	85.294	34	5	0	122727	122760	122954	122921	0.20	39.2
pVH1-2-VIR.gb	pVH1-2-VIR.gb	100.000	21	0	0	15924	15944	136441	136461	0.20	39.2
pVH1-2-VIR.gb	pVH1-2-VIR.gb	82.051	39	7	0	203602	203640	203640	203602	0.20	39.2
pVH1-2-VIR.gb	pVH1-2-VIR.gb	80.488	41	8	0	304822	304862	292155	292115	0.20	39.2
pVH1-2-VIR.gb	pVH1-2-VIR.gb	80.488	41	8	0	292115	292155	304862	304822	0.20	39.2
pVH1-2-VIR.gb	pVH1-2-VIR.gb	80.488	41	8	0	61417	61457	323060	323020	0.20	39.2
pVH1-2-VIR.gb	pVH1-2-VIR.gb	100.000	20	0	0	2177	2196	2196	2177	0.68	37.4
pVH1-2-VIR.gb	pVH1-2-VIR.gb	100.000	20	0	0	7674	7693	6700	6681	0.68	37.4
pVH1-2-VIR.gb	pVH1-2-VIR.gb	100.000	20	0	0	7674	7693	7693	7674	0.68	37.4
pVH1-2-VIR.gb	pVH1-2-VIR.gb	100.000	20	0	0	6681	6700	7693	7674	0.68	37.4
pVH1-2-VIR.gb	pVH1-2-VIR.gb	100.000	20	0	0	239680	239699	27136	27117	0.68	37.4
pVH1-2-VIR.gb	pVH1-2-VIR.gb	83.784	37	5	1	321323	321358	97667	97703	0.68	37.4
pVH1-2-VIR.gb	pVH1-2-VIR.gb	84.848	33	5	0	98056	98088	98088	98056	0.68	37.4
pVH1-2-VIR.gb	pVH1-2-VIR.gb	92.000	25	2	0	148269	148293	118858	118882	0.68	37.4
pVH1-2-VIR.gb	pVH1-2-VIR.gb	76.000	50	12	0	176822	176871	130573	130524	0.68	37.4
pVH1-2-VIR.gb	pVH1-2-VIR.gb	92.000	25	2	0	118858	118882	148269	148293	0.68	37.4
pVH1-2-VIR.gb	pVH1-2-VIR.gb	76.000	50	12	0	130524	130573	176871	176822	0.68	37.4
pVH1-2-VIR.gb	pVH1-2-VIR.gb	82.857	35	6	0	214450	214484	208119	208153	0.68	37.4
pVH1-2-VIR.gb	pVH1-2-VIR.gb	82.857	35	6	0	208119	208153	214450	214484	0.68	37.4
pVH1-2-VIR.gb	pVH1-2-VIR.gb	100.000	20	0	0	27117	27136	239699	239680	0.68	37.4
pVH1-2-VIR.gb	pVH1-2-VIR.gb	82.857	35	6	0	291403	291437	253875	253841	0.68	37.4
pVH1-2-VIR.gb	pVH1-2-VIR.gb	95.652	23	1	0	257316	257338	257338	257316	0.68	37.4
pVH1-2-VIR.gb	pVH1-2-VIR.gb	82.857	35	6	0	253841	253875	291437	291403	0.68	37.4
pVH1-2-VIR.gb	pVH1-2-VIR.gb	80.000	40	8	0	304820	304859	296120	296081	0.68	37.4
pVH1-2-VIR.gb	pVH1-2-VIR.gb	80.000	40	8	0	296081	296120	304859	304820	0.68	37.4
pVH1-2-VIR.gb	pVH1-2-VIR.gb	95.652	23	1	0	345179	345201	343485	343463	0.68	37.4
pVH1-2-VIR.gb	pVH1-2-VIR.gb	95.652	23	1	0	343463	343485	345201	345179	0.68	37.4
pVH1-2-VIR.gb	pVH1-2-VIR.gb	95.455	22	1	0	9375	9396	6681	6702	2.4	35.6
pVH1-2-VIR.gb	pVH1-2-VIR.gb	100.000	19	0	0	9374	9392	6701	6683	2.4	35.6
pVH1-2-VIR.gb	pVH1-2-VIR.gb	100.000	19	0	0	6683	6701	9392	9374	2.4	35.6
pVH1-2-VIR.gb	pVH1-2-VIR.gb	95.455	22	1	0	6681	6702	9375	9396	2.4	35.6
pVH1-2-VIR.gb	pVH1-2-VIR.gb	85.294	34	4	1	245089	245121	39056	39089	2.4	35.6
pVH1-2-VIR.gb	pVH1-2-VIR.gb	88.889	27	3	0	150629	150655	44763	44737	2.4	35.6
pVH1-2-VIR.gb	pVH1-2-VIR.gb	82.353	34	6	0	46182	46215	46215	46182	2.4	35.6
pVH1-2-VIR.gb	pVH1-2-VIR.gb	91.667	24	2	0	244870	244893	59830	59807	2.4	35.6
pVH1-2-VIR.gb	pVH1-2-VIR.gb	83.333	36	5	1	204051	204086	87213	87179	2.4	35.6
pVH1-2-VIR.gb	pVH1-2-VIR.gb	100.000	19	0	0	239681	239699	99439	99457	2.4	35.6
pVH1-2-VIR.gb	pVH1-2-VIR.gb	88.889	27	3	0	116150	116176	116176	116150	2.4	35.6
pVH1-2-VIR.gb	pVH1-2-VIR.gb	88.889	27	3	0	44737	44763	150655	150629	2.4	35.6
pVH1-2-VIR.gb	pVH1-2-VIR.gb	95.455	22	1	0	329533	329554	163656	163635	2.4	35.6
pVH1-2-VIR.gb	pVH1-2-VIR.gb	95.455	22	1	0	181022	181043	174369	174390	2.4	35.6
pVH1-2-VIR.gb	pVH1-2-VIR.gb	95.455	22	1	0	174369	174390	181022	181043	2.4	35.6
pVH1-2-VIR.gb	pVH1-2-VIR.gb	83.333	36	5	1	87179	87213	204086	204051	2.4	35.6
pVH1-2-VIR.gb	pVH1-2-VIR.gb	100.000	19	0	0	328492	328510	236032	236014	2.4	35.6
pVH1-2-VIR.gb	pVH1-2-VIR.gb	100.000	19	0	0	99439	99457	239681	239699	2.4	35.6
pVH1-2-VIR.gb	pVH1-2-VIR.gb	91.667	24	2	0	59807	59830	244893	244870	2.4	35.6
pVH1-2-VIR.gb	pVH1-2-VIR.gb	85.294	34	4	1	39056	39089	245089	245121	2.4	35.6
pVH1-2-VIR.gb	pVH1-2-VIR.gb	91.667	24	2	0	278343	278366	278366	278343	2.4	35.6
pVH1-2-VIR.gb	pVH1-2-VIR.gb	91.667	24	2	0	327257	327280	326416	326439	2.4	35.6
pVH1-2-VIR.gb	pVH1-2-VIR.gb	91.667	24	2	0	326416	326439	327257	327280	2.4	35.6
pVH1-2-VIR.gb	pVH1-2-VIR.gb	100.000	19	0	0	236014	236032	328510	328492	2.4	35.6
pVH1-2-VIR.gb	pVH1-2-VIR.gb	95.455	22	1	0	163635	163656	329554	329533	2.4	35.6
pVH1-2-VIR.gb	pVH1-2-VIR.gb	73.585	53	14	0	203503	203555	5466	5414	8.3	33.7
pVH1-2-VIR.gb	pVH1-2-VIR.gb	95.652	23	0	1	9370	9392	7670	7691	8.3	33.7
pVH1-2-VIR.gb	pVH1-2-VIR.gb	100.000	18	0	0	9375	9392	7693	7676	8.3	33.7
pVH1-2-VIR.gb	pVH1-2-VIR.gb	95.652	23	0	1	7670	7691	9370	9392	8.3	33.7
pVH1-2-VIR.gb	pVH1-2-VIR.gb	100.000	18	0	0	7676	7693	9392	9375	8.3	33.7
pVH1-2-VIR.gb	pVH1-2-VIR.gb	100.000	18	0	0	329533	329550	16425	16408	8.3	33.7
pVH1-2-VIR.gb	pVH1-2-VIR.gb	100.000	18	0	0	99440	99457	16408	16425	8.3	33.7
pVH1-2-VIR.gb	pVH1-2-VIR.gb	100.000	18	0	0	27117	27134	16425	16408	8.3	33.7
pVH1-2-VIR.gb	pVH1-2-VIR.gb	83.871	31	5	0	19390	19420	17428	17398	8.3	33.7
pVH1-2-VIR.gb	pVH1-2-VIR.gb	100.000	18	0	0	328493	328510	17464	17447	8.3	33.7
pVH1-2-VIR.gb	pVH1-2-VIR.gb	100.000	18	0	0	289069	289086	17447	17464	8.3	33.7
pVH1-2-VIR.gb	pVH1-2-VIR.gb	83.871	31	5	0	240672	240702	19420	19390	8.3	33.7
pVH1-2-VIR.gb	pVH1-2-VIR.gb	83.871	31	5	0	235965	235995	19420	19390	8.3	33.7
pVH1-2-VIR.gb	pVH1-2-VIR.gb	83.871	31	5	0	164629	164659	19420	19390	8.3	33.7
pVH1-2-VIR.gb	pVH1-2-VIR.gb	83.871	31	5	0	17398	17428	19420	19390	8.3	33.7
pVH1-2-VIR.gb	pVH1-2-VIR.gb	100.000	18	0	0	329533	329550	26794	26777	8.3	33.7
pVH1-2-VIR.gb	pVH1-2-VIR.gb	100.000	18	0	0	99440	99457	26777	26794	8.3	33.7
pVH1-2-VIR.gb	pVH1-2-VIR.gb	100.000	18	0	0	27117	27134	26794	26777	8.3	33.7
pVH1-2-VIR.gb	pVH1-2-VIR.gb	89.286	28	2	1	289058	289085	27108	27134	8.3	33.7
pVH1-2-VIR.gb	pVH1-2-VIR.gb	100.000	18	0	0	328494	328511	27134	27117	8.3	33.7
pVH1-2-VIR.gb	pVH1-2-VIR.gb	100.000	18	0	0	163639	163656	27134	27117	8.3	33.7
pVH1-2-VIR.gb	pVH1-2-VIR.gb	100.000	18	0	0	26777	26794	27134	27117	8.3	33.7
pVH1-2-VIR.gb	pVH1-2-VIR.gb	100.000	18	0	0	16408	16425	27134	27117	8.3	33.7
pVH1-2-VIR.gb	pVH1-2-VIR.gb	89.286	28	2	1	144213	144240	37135	37161	8.3	33.7
pVH1-2-VIR.gb	pVH1-2-VIR.gb	95.238	21	1	0	244187	244207	49446	49466	8.3	33.7
pVH1-2-VIR.gb	pVH1-2-VIR.gb	100.000	18	0	0	294188	294205	55447	55464	8.3	33.7
pVH1-2-VIR.gb	pVH1-2-VIR.gb	95.238	21	1	0	346472	346492	65612	65592	8.3	33.7
pVH1-2-VIR.gb	pVH1-2-VIR.gb	91.304	23	2	0	147734	147756	66163	66141	8.3	33.7
pVH1-2-VIR.gb	pVH1-2-VIR.gb	100.000	18	0	0	95384	95401	72026	72043	8.3	33.7
pVH1-2-VIR.gb	pVH1-2-VIR.gb	82.857	35	5	1	321425	321458	76037	76071	8.3	33.7
pVH1-2-VIR.gb	pVH1-2-VIR.gb	92.000	25	1	1	281378	281402	81443	81466	8.3	33.7
pVH1-2-VIR.gb	pVH1-2-VIR.gb	100.000	18	0	0	318549	318566	93250	93267	8.3	33.7
pVH1-2-VIR.gb	pVH1-2-VIR.gb	100.000	18	0	0	72026	72043	95384	95401	8.3	33.7
pVH1-2-VIR.gb	pVH1-2-VIR.gb	100.000	18	0	0	308671	308688	98603	98586	8.3	33.7
pVH1-2-VIR.gb	pVH1-2-VIR.gb	89.286	28	2	1	289058	289085	99466	99440	8.3	33.7
pVH1-2-VIR.gb	pVH1-2-VIR.gb	100.000	18	0	0	16408	16425	99440	99457	8.3	33.7
pVH1-2-VIR.gb	pVH1-2-VIR.gb	100.000	18	0	0	26777	26794	99440	99457	8.3	33.7
pVH1-2-VIR.gb	pVH1-2-VIR.gb	100.000	18	0	0	163639	163656	99440	99457	8.3	33.7
pVH1-2-VIR.gb	pVH1-2-VIR.gb	100.000	18	0	0	328494	328511	99440	99457	8.3	33.7
pVH1-2-VIR.gb	pVH1-2-VIR.gb	83.871	31	5	0	103866	103896	102610	102580	8.3	33.7
pVH1-2-VIR.gb	pVH1-2-VIR.gb	83.871	31	5	0	102580	102610	103896	103866	8.3	33.7
pVH1-2-VIR.gb	pVH1-2-VIR.gb	88.462	26	3	0	133395	133420	121029	121054	8.3	33.7
pVH1-2-VIR.gb	pVH1-2-VIR.gb	100.000	18	0	0	128272	128289	127282	127299	8.3	33.7
pVH1-2-VIR.gb	pVH1-2-VIR.gb	100.000	18	0	0	127282	127299	128272	128289	8.3	33.7
pVH1-2-VIR.gb	pVH1-2-VIR.gb	66.667	135	43	2	131677	131810	131434	131567	8.3	33.7
pVH1-2-VIR.gb	pVH1-2-VIR.gb	66.667	135	43	2	131434	131567	131677	131810	8.3	33.7
pVH1-2-VIR.gb	pVH1-2-VIR.gb	88.462	26	3	0	121029	121054	133395	133420	8.3	33.7
pVH1-2-VIR.gb	pVH1-2-VIR.gb	91.304	23	2	0	286528	286550	137303	137325	8.3	33.7
pVH1-2-VIR.gb	pVH1-2-VIR.gb	91.304	23	2	0	340216	340238	137428	137406	8.3	33.7
pVH1-2-VIR.gb	pVH1-2-VIR.gb	89.286	28	2	1	37135	37161	144213	144240	8.3	33.7
pVH1-2-VIR.gb	pVH1-2-VIR.gb	91.304	23	2	0	66141	66163	147756	147734	8.3	33.7
pVH1-2-VIR.gb	pVH1-2-VIR.gb	100.000	18	0	0	164678	164695	163655	163638	8.3	33.7
pVH1-2-VIR.gb	pVH1-2-VIR.gb	100.000	18	0	0	99440	99457	163639	163656	8.3	33.7
pVH1-2-VIR.gb	pVH1-2-VIR.gb	100.000	18	0	0	27117	27134	163656	163639	8.3	33.7
pVH1-2-VIR.gb	pVH1-2-VIR.gb	83.871	31	5	0	19390	19420	164659	164629	8.3	33.7
pVH1-2-VIR.gb	pVH1-2-VIR.gb	100.000	18	0	0	163638	163655	164695	164678	8.3	33.7
pVH1-2-VIR.gb	pVH1-2-VIR.gb	88.462	26	3	0	297019	297044	165607	165632	8.3	33.7
pVH1-2-VIR.gb	pVH1-2-VIR.gb	85.714	28	4	0	188355	188382	188382	188355	8.3	33.7
pVH1-2-VIR.gb	pVH1-2-VIR.gb	83.871	31	5	0	241431	241461	194725	194755	8.3	33.7
pVH1-2-VIR.gb	pVH1-2-VIR.gb	73.585	53	14	0	5414	5466	203555	203503	8.3	33.7
pVH1-2-VIR.gb	pVH1-2-VIR.gb	83.871	31	5	0	209285	209315	209315	209285	8.3	33.7
pVH1-2-VIR.gb	pVH1-2-VIR.gb	78.947	38	8	0	163116	163153	214457	214420	8.3	33.7
pVH1-2-VIR.gb	pVH1-2-VIR.gb	83.871	31	5	0	19390	19420	235995	235965	8.3	33.7
pVH1-2-VIR.gb	pVH1-2-VIR.gb	100.000	18	0	0	289069	289086	236014	236031	8.3	33.7
pVH1-2-VIR.gb	pVH1-2-VIR.gb	95.238	21	1	0	289345	289365	237808	237788	8.3	33.7
pVH1-2-VIR.gb	pVH1-2-VIR.gb	100.000	18	0	0	329533	329550	239699	239682	8.3	33.7
pVH1-2-VIR.gb	pVH1-2-VIR.gb	83.871	31	5	0	19390	19420	240702	240672	8.3	33.7
pVH1-2-VIR.gb	pVH1-2-VIR.gb	83.871	31	5	0	194725	194755	241431	241461	8.3	33.7
pVH1-2-VIR.gb	pVH1-2-VIR.gb	95.238	21	1	0	49446	49466	244187	244207	8.3	33.7
pVH1-2-VIR.gb	pVH1-2-VIR.gb	88.889	27	1	1	289393	289419	268010	268034	8.3	33.7
pVH1-2-VIR.gb	pVH1-2-VIR.gb	92.000	25	1	1	81443	81466	281378	281402	8.3	33.7
pVH1-2-VIR.gb	pVH1-2-VIR.gb	85.714	28	4	0	286122	286149	286149	286122	8.3	33.7
pVH1-2-VIR.gb	pVH1-2-VIR.gb	91.304	23	2	0	137303	137325	286528	286550	8.3	33.7
pVH1-2-VIR.gb	pVH1-2-VIR.gb	89.286	28	2	1	27108	27134	289058	289085	8.3	33.7
pVH1-2-VIR.gb	pVH1-2-VIR.gb	89.286	28	2	1	99440	99466	289085	289058	8.3	33.7
pVH1-2-VIR.gb	pVH1-2-VIR.gb	100.000	18	0	0	329533	329550	289068	289085	8.3	33.7
pVH1-2-VIR.gb	pVH1-2-VIR.gb	100.000	18	0	0	17447	17464	289069	289086	8.3	33.7
pVH1-2-VIR.gb	pVH1-2-VIR.gb	100.000	18	0	0	236014	236031	289069	289086	8.3	33.7
pVH1-2-VIR.gb	pVH1-2-VIR.gb	88.889	27	1	1	268010	268034	289393	289419	8.3	33.7
pVH1-2-VIR.gb	pVH1-2-VIR.gb	100.000	18	0	0	55447	55464	294188	294205	8.3	33.7
pVH1-2-VIR.gb	pVH1-2-VIR.gb	88.462	26	3	0	165607	165632	297019	297044	8.3	33.7
pVH1-2-VIR.gb	pVH1-2-VIR.gb	100.000	18	0	0	98586	98603	308688	308671	8.3	33.7
pVH1-2-VIR.gb	pVH1-2-VIR.gb	100.000	18	0	0	93250	93267	318549	318566	8.3	33.7
pVH1-2-VIR.gb	pVH1-2-VIR.gb	82.857	35	5	1	76037	76071	321425	321458	8.3	33.7
pVH1-2-VIR.gb	pVH1-2-VIR.gb	100.000	18	0	0	17447	17464	328510	328493	8.3	33.7
pVH1-2-VIR.gb	pVH1-2-VIR.gb	100.000	18	0	0	329533	329550	328511	328494	8.3	33.7
pVH1-2-VIR.gb	pVH1-2-VIR.gb	100.000	18	0	0	99440	99457	328494	328511	8.3	33.7
pVH1-2-VIR.gb	pVH1-2-VIR.gb	100.000	18	0	0	27117	27134	328511	328494	8.3	33.7
pVH1-2-VIR.gb	pVH1-2-VIR.gb	100.000	18	0	0	328494	328511	329550	329533	8.3	33.7
pVH1-2-VIR.gb	pVH1-2-VIR.gb	100.000	18	0	0	239682	239699	329550	329533	8.3	33.7
pVH1-2-VIR.gb	pVH1-2-VIR.gb	100.000	18	0	0	289068	289085	329533	329550	8.3	33.7
pVH1-2-VIR.gb	pVH1-2-VIR.gb	100.000	18	0	0	26777	26794	329550	329533	8.3	33.7
pVH1-2-VIR.gb	pVH1-2-VIR.gb	100.000	18	0	0	16408	16425	329550	329533	8.3	33.7
pVH1-2-VIR.gb	pVH1-2-VIR.gb	91.304	23	2	0	137406	137428	340238	340216	8.3	33.7
pVH1-2-VIR.gb	pVH1-2-VIR.gb	95.238	21	1	0	65592	65612	346492	346472	8.3	33.7
R1332.gbk	pVH1-2-VIR.gb	99.131	21051	172	3	7382639	7403680	249143	270191	0.0	37134
R1332.gbk	pVH1-2-VIR.gb	95.871	11092	408	12	4700089	4711133	63881	74969	0.0	17930
R1332.gbk	pVH1-2-VIR.gb	98.581	9654	137	0	4712849	4722502	76556	86209	0.0	16792
R1332.gbk	pVH1-2-VIR.gb	99.426	7837	43	2	729855	737690	125240	117405	0.0	13923
R1332.gbk	pVH1-2-VIR.gb	99.256	7120	52	1	4293832	4300950	111527	104408	0.0	12597
R1332.gbk	pVH1-2-VIR.gb	100.000	6087	0	0	5475467	5481553	34699	40785	0.0	10978
R1332.gbk	pVH1-2-VIR.gb	97.936	5524	110	3	4723008	4728529	86700	92221	0.0	9438
R1332.gbk	pVH1-2-VIR.gb	97.578	3592	76	8	6917809	6921395	117735	114150	0.0	6060
R1332.gbk	pVH1-2-VIR.gb	86.964	4710	567	22	41296	45993	340639	345313	0.0	5669
R1332.gbk	pVH1-2-VIR.gb	98.145	3127	58	0	4730531	4733657	93513	96639	0.0	5378
R1332.gbk	pVH1-2-VIR.gb	98.907	2836	31	0	30175	33010	108693	111528	0.0	4974
R1332.gbk	pVH1-2-VIR.gb	98.358	2801	46	0	7493039	7495839	117215	114415	0.0	4845
R1332.gbk	pVH1-2-VIR.gb	95.319	2457	113	2	7366819	7369274	24942	22487	0.0	3905
R1332.gbk	pVH1-2-VIR.gb	90.331	2565	244	1	4258789	4261349	339724	337160	0.0	3507
R1332.gbk	pVH1-2-VIR.gb	83.590	3047	492	4	7429089	7432131	244482	241440	0.0	3231
R1332.gbk	pVH1-2-VIR.gb	99.589	1702	7	0	557172	558873	59756	61457	0.0	3038
R1332.gbk	pVH1-2-VIR.gb	90.588	2178	196	2	4828895	4831064	48729	46553	0.0	3003
R1332.gbk	pVH1-2-VIR.gb	98.271	1735	30	0	6459055	6460789	125241	126975	0.0	2994
R1332.gbk	pVH1-2-VIR.gb	97.884	1701	33	2	5339428	5341127	103896	105594	0.0	2899
R1332.gbk	pVH1-2-VIR.gb	99.935	1550	0	1	4829818	4831366	42334	40785	0.0	2787
R1332.gbk	pVH1-2-VIR.gb	74.308	4301	1056	19	2143179	2147443	260713	265000	0.0	2733
R1332.gbk	pVH1-2-VIR.gb	93.799	1790	96	13	6564877	6566656	31040	29256	0.0	2682
R1332.gbk	pVH1-2-VIR.gb	100.000	1388	0	0	538489	539876	59335	57948	0.0	2504
R1332.gbk	pVH1-2-VIR.gb	99.926	1357	1	0	4826639	4827995	52117	50761	0.0	2443
R1332.gbk	pVH1-2-VIR.gb	89.795	1656	155	1	6466140	6467781	130332	131987	0.0	2233
R1332.gbk	pVH1-2-VIR.gb	99.379	1127	7	0	57947	59073	113889	112763	0.0	2001
R1332.gbk	pVH1-2-VIR.gb	98.770	1057	13	0	29118	30174	100496	99440	0.0	1847
R1332.gbk	pVH1-2-VIR.gb	68.704	5055	1448	70	7509761	7514751	65764	70748	0.0	1790
R1332.gbk	pVH1-2-VIR.gb	99.097	997	9	0	1375	2371	100542	101538	0.0	1757
R1332.gbk	pVH1-2-VIR.gb	90.133	1277	124	2	4728745	4730020	92224	93499	0.0	1728
R1332.gbk	pVH1-2-VIR.gb	84.631	1503	220	4	751978	753477	117835	119329	0.0	1662
R1332.gbk	pVH1-2-VIR.gb	93.691	1062	67	0	29117	30178	328493	329554	0.0	1613
R1332.gbk	pVH1-2-VIR.gb	97.756	936	17	4	4301149	4302082	102580	101647	0.0	1579
R1332.gbk	pVH1-2-VIR.gb	99.077	867	8	0	5255835	5256701	111771	112637	0.0	1528
R1332.gbk	pVH1-2-VIR.gb	99.875	799	1	0	6445379	6446177	100234	99436	0.0	1436
R1332.gbk	pVH1-2-VIR.gb	71.665	2774	762	12	7520631	7523392	76909	79670	0.0	1427
R1332.gbk	pVH1-2-VIR.gb	94.945	910	40	6	46450	47357	345875	346780	0.0	1413
R1332.gbk	pVH1-2-VIR.gb	98.467	783	12	0	4301078	4301860	114548	113766	0.0	1359
R1332.gbk	pVH1-2-VIR.gb	70.019	3242	862	46	7537014	7540200	93584	96770	0.0	1357
R1332.gbk	pVH1-2-VIR.gb	87.370	1061	133	1	29118	30178	239682	240741	0.0	1306
R1332.gbk	pVH1-2-VIR.gb	87.429	1058	132	1	29118	30175	163639	164695	0.0	1305
R1332.gbk	pVH1-2-VIR.gb	87.417	1057	132	1	29118	30174	16408	17463	0.0	1303
R1332.gbk	pVH1-2-VIR.gb	87.405	1056	132	1	29119	30174	234976	236030	0.0	1301
R1332.gbk	pVH1-2-VIR.gb	99.860	713	1	0	5436328	5437040	34825	34113	0.0	1281
R1332.gbk	pVH1-2-VIR.gb	99.860	713	1	0	5436328	5437040	52337	53049	0.0	1281
R1332.gbk	pVH1-2-VIR.gb	93.711	795	50	0	6445379	6446173	328756	329550	0.0	1209
R1332.gbk	pVH1-2-VIR.gb	75.462	1732	411	4	7515248	7516972	71332	73056	0.0	1202
R1332.gbk	pVH1-2-VIR.gb	70.593	2547	715	15	7532381	7534904	87798	90333	0.0	1180
R1332.gbk	pVH1-2-VIR.gb	72.544	2087	555	9	3553141	3555218	146064	143987	0.0	1157
R1332.gbk	pVH1-2-VIR.gb	95.792	713	30	0	4264117	4264829	107847	107135	0.0	1151
R1332.gbk	pVH1-2-VIR.gb	70.875	2479	676	27	7550684	7553142	114464	116916	0.0	1135
R1332.gbk	pVH1-2-VIR.gb	96.199	684	21	3	6917711	6918392	102548	101868	0.0	1108
R1332.gbk	pVH1-2-VIR.gb	91.547	769	65	0	7406306	7407074	190049	190817	0.0	1094
R1332.gbk	pVH1-2-VIR.gb	91.547	769	65	0	7406306	7407074	233411	232643	0.0	1094
R1332.gbk	pVH1-2-VIR.gb	84.232	983	155	0	29117	30099	289086	288104	0.0	1074
R1332.gbk	pVH1-2-VIR.gb	95.322	684	24	6	6917711	6918390	114445	113766	0.0	1070
R1332.gbk	pVH1-2-VIR.gb	100.000	592	0	0	1822728	1823319	53532	54123	0.0	1068
R1332.gbk	pVH1-2-VIR.gb	90.649	770	72	0	4699320	4700089	190817	190048	0.0	1065
R1332.gbk	pVH1-2-VIR.gb	90.556	773	73	0	4699317	4700089	232640	233412	0.0	1065
R1332.gbk	pVH1-2-VIR.gb	92.847	713	51	0	7354926	7355638	190816	190104	0.0	1056
R1332.gbk	pVH1-2-VIR.gb	92.847	713	51	0	7354926	7355638	232644	233356	0.0	1056
R1332.gbk	pVH1-2-VIR.gb	98.276	580	10	0	835137	835716	113487	112908	0.0	1002
R1332.gbk	pVH1-2-VIR.gb	96.694	605	20	0	7414457	7415061	329553	328949	0.0	1002
R1332.gbk	pVH1-2-VIR.gb	95.515	602	27	0	7414460	7415061	99440	100041	0.0	964
R1332.gbk	pVH1-2-VIR.gb	87.630	768	95	0	4684402	4685169	190816	190049	0.0	957
R1332.gbk	pVH1-2-VIR.gb	87.630	768	95	0	4684402	4685169	232644	233411	0.0	957
R1332.gbk	pVH1-2-VIR.gb	86.667	795	105	1	6445379	6446173	235237	236030	0.0	953
R1332.gbk	pVH1-2-VIR.gb	96.259	588	17	4	4301279	4301861	117735	117148	0.0	948
R1332.gbk	pVH1-2-VIR.gb	86.216	798	109	1	6445379	6446176	163901	164697	0.0	940
R1332.gbk	pVH1-2-VIR.gb	86.289	795	108	1	6445379	6446173	16670	17463	0.0	939
R1332.gbk	pVH1-2-VIR.gb	86.289	795	108	1	6445379	6446173	239944	240737	0.0	939
R1332.gbk	pVH1-2-VIR.gb	68.676	2439	703	19	2147980	2150374	265640	268061	0.0	924
R1332.gbk	pVH1-2-VIR.gb	86.765	748	86	7	6916868	6917607	118577	117835	0.0	883
R1332.gbk	pVH1-2-VIR.gb	99.195	497	4	0	5755803	5756299	111897	111401	0.0	879
R1332.gbk	pVH1-2-VIR.gb	86.842	722	95	0	6466129	6466850	13602	14323	0.0	874
R1332.gbk	pVH1-2-VIR.gb	100.000	477	0	0	6447339	6447815	33209	33685	0.0	861
R1332.gbk	pVH1-2-VIR.gb	99.582	479	2	0	4770269	4770747	96991	96513	0.0	856
R1332.gbk	pVH1-2-VIR.gb	82.950	827	129	5	40845	41667	340277	341095	0.0	845
R1332.gbk	pVH1-2-VIR.gb	82.416	836	133	7	6470712	6471535	136440	137273	0.0	827
R1332.gbk	pVH1-2-VIR.gb	97.727	484	11	0	1822247	1822730	190041	190524	0.0	823
R1332.gbk	pVH1-2-VIR.gb	98.113	477	9	0	1822254	1822730	233412	232936	0.0	820
R1332.gbk	pVH1-2-VIR.gb	94.371	533	26	3	5338974	5339506	114020	114548	0.0	816
R1332.gbk	pVH1-2-VIR.gb	93.820	534	31	2	7368166	7368697	240885	241418	0.0	807
R1332.gbk	pVH1-2-VIR.gb	96.862	478	15	0	544986	545463	60286	59809	0.0	794
R1332.gbk	pVH1-2-VIR.gb	83.611	720	118	0	6445379	6446098	288823	288104	0.0	767
R1332.gbk	pVH1-2-VIR.gb	77.849	930	200	3	7530295	7531221	85284	86210	0.0	740
R1332.gbk	pVH1-2-VIR.gb	75.640	1055	243	5	4823	5867	57803	56753	0.0	735
R1332.gbk	pVH1-2-VIR.gb	99.024	410	4	0	6448640	6449049	100951	100542	0.0	722
R1332.gbk	pVH1-2-VIR.gb	100.000	398	0	0	7569581	7569978	58074	57677	0.0	719
R1332.gbk	pVH1-2-VIR.gb	74.148	1145	289	5	1134602	1135741	29888	31030	0.0	715
R1332.gbk	pVH1-2-VIR.gb	91.617	501	42	0	7404373	7404873	190816	190316	0.0	715
R1332.gbk	pVH1-2-VIR.gb	91.617	501	42	0	7404373	7404873	232644	233144	0.0	715
R1332.gbk	pVH1-2-VIR.gb	77.729	916	167	14	6915888	6916784	120289	119392	0.0	702
R1332.gbk	pVH1-2-VIR.gb	100.000	381	0	0	5971833	5972213	112890	112510	0.0	688
R1332.gbk	pVH1-2-VIR.gb	85.289	605	88	1	7414457	7415061	236033	235430	0.0	686
R1332.gbk	pVH1-2-VIR.gb	70.977	1392	374	8	754712	756076	121298	122686	0.0	681
R1332.gbk	pVH1-2-VIR.gb	92.625	461	34	0	6563743	6564203	31978	31518	0.0	679
R1332.gbk	pVH1-2-VIR.gb	99.219	384	3	0	738770	739153	98957	99340	0.0	679
R1332.gbk	pVH1-2-VIR.gb	85.050	602	89	1	7414460	7415061	17463	16863	0.0	677
R1332.gbk	pVH1-2-VIR.gb	85.050	602	89	1	7414460	7415061	164694	164094	0.0	677
R1332.gbk	pVH1-2-VIR.gb	84.959	605	90	1	7414457	7415061	240740	240137	0.0	677
R1332.gbk	pVH1-2-VIR.gb	92.888	464	26	6	5338974	5339435	102122	102580	0.0	668
R1332.gbk	pVH1-2-VIR.gb	98.438	384	6	0	7567544	7567927	98957	99340	0.0	666
R1332.gbk	pVH1-2-VIR.gb	70.686	1501	401	22	37527	39009	125494	126973	0.0	659
R1332.gbk	pVH1-2-VIR.gb	68.390	1857	537	20	5089201	5091035	172311	174139	0.0	657
R1332.gbk	pVH1-2-VIR.gb	100.000	362	0	0	6560047	6560408	101773	101412	0.0	654
R1332.gbk	pVH1-2-VIR.gb	69.738	1606	428	23	7558796	7560367	121358	122939	0.0	654
R1332.gbk	pVH1-2-VIR.gb	97.361	379	10	0	7363506	7363884	224378	224756	0.0	639
R1332.gbk	pVH1-2-VIR.gb	99.709	344	1	0	4307763	4308106	330053	329710	8.25e-174	616
R1332.gbk	pVH1-2-VIR.gb	99.705	339	1	0	838479	838817	101538	101200	4.27e-171	607
R1332.gbk	pVH1-2-VIR.gb	99.085	328	3	0	4782398	4782725	112173	112500	2.07e-162	578
R1332.gbk	pVH1-2-VIR.gb	93.540	387	20	3	5338974	5339359	106175	106557	7.24e-162	576
R1332.gbk	pVH1-2-VIR.gb	87.692	455	55	1	38845	39298	339805	340259	1.31e-158	565
R1332.gbk	pVH1-2-VIR.gb	100.000	306	0	0	832923	833228	101220	100915	8.26e-155	553
R1332.gbk	pVH1-2-VIR.gb	67.886	1613	501	8	757339	758940	125350	126956	8.26e-155	553
R1332.gbk	pVH1-2-VIR.gb	100.000	295	0	0	4835694	4835988	95894	96188	7.73e-149	533
R1332.gbk	pVH1-2-VIR.gb	91.003	389	27	5	4298802	4299186	102504	102120	9.42e-148	529
R1332.gbk	pVH1-2-VIR.gb	95.783	332	12	2	737359	737690	102450	102121	9.42e-148	529
R1332.gbk	pVH1-2-VIR.gb	80.776	567	108	1	4748309	4748875	154975	155540	3.29e-147	527
R1332.gbk	pVH1-2-VIR.gb	90.537	391	27	6	6917753	6918137	106559	106173	4.88e-145	520
R1332.gbk	pVH1-2-VIR.gb	81.818	528	96	0	7414535	7415062	288104	288631	4.88e-145	520
R1332.gbk	pVH1-2-VIR.gb	95.181	332	13	3	737359	737690	114347	114019	5.94e-144	517
R1332.gbk	pVH1-2-VIR.gb	99.649	285	1	0	4948621	4948905	112278	111994	8.82e-142	509
R1332.gbk	pVH1-2-VIR.gb	100.000	279	0	0	5161567	5161845	101925	101647	3.75e-140	504
R1332.gbk	pVH1-2-VIR.gb	97.945	292	6	0	5457736	5458027	102289	102580	4.57e-139	500
R1332.gbk	pVH1-2-VIR.gb	89.203	389	33	6	4301225	4301608	106557	106173	6.78e-137	493
R1332.gbk	pVH1-2-VIR.gb	75.464	701	172	0	7517960	7518660	74062	74762	8.26e-136	489
R1332.gbk	pVH1-2-VIR.gb	88.747	391	35	6	4298800	4299186	114403	114018	2.88e-135	488
R1332.gbk	pVH1-2-VIR.gb	93.072	332	19	3	6921063	6921394	102580	102253	1.01e-134	486
R1332.gbk	pVH1-2-VIR.gb	74.437	755	191	2	7526111	7526864	82685	83438	3.51e-134	484
R1332.gbk	pVH1-2-VIR.gb	70.387	1084	271	16	762554	763623	12400	13447	4.28e-133	480
R1332.gbk	pVH1-2-VIR.gb	96.587	293	9	1	5457736	5458028	114187	114478	4.28e-133	480
R1332.gbk	pVH1-2-VIR.gb	75.145	688	165	4	7525026	7525710	80993	81677	4.88e-126	457
R1332.gbk	pVH1-2-VIR.gb	99.609	256	1	0	7418251	7418506	113018	112763	4.88e-126	457
R1332.gbk	pVH1-2-VIR.gb	76.094	640	151	2	28183	28821	136631	137269	4.88e-126	457
R1332.gbk	pVH1-2-VIR.gb	99.608	255	1	0	5462903	5463157	96492	96238	1.70e-125	455
R1332.gbk	pVH1-2-VIR.gb	99.608	255	1	0	2781742	2781996	96385	96639	1.70e-125	455
R1332.gbk	pVH1-2-VIR.gb	99.608	255	1	0	4282090	4282344	112383	112637	1.70e-125	455
R1332.gbk	pVH1-2-VIR.gb	99.219	256	2	0	1129849	1130104	100251	99996	5.95e-125	453
R1332.gbk	pVH1-2-VIR.gb	96.071	280	10	1	4263136	4263415	108602	108324	2.08e-124	452
R1332.gbk	pVH1-2-VIR.gb	98.828	256	3	0	781766	782021	111771	112026	2.53e-123	448
R1332.gbk	pVH1-2-VIR.gb	98.824	255	3	0	1660536	1660790	114032	113778	8.83e-123	446
R1332.gbk	pVH1-2-VIR.gb	86.450	369	32	5	216000	216362	29166	28810	5.57e-119	434
R1332.gbk	pVH1-2-VIR.gb	89.881	336	27	6	737359	737690	106506	106174	1.94e-118	432
R1332.gbk	pVH1-2-VIR.gb	97.656	256	5	1	1660536	1660790	117418	117163	1.94e-118	432
R1332.gbk	pVH1-2-VIR.gb	99.180	244	2	0	4689429	4689672	190288	190045	1.94e-118	432
R1332.gbk	pVH1-2-VIR.gb	99.180	244	2	0	4689429	4689672	233172	233415	1.94e-118	432
R1332.gbk	pVH1-2-VIR.gb	97.647	255	5	1	1660536	1660790	102134	101881	6.79e-118	430
R1332.gbk	pVH1-2-VIR.gb	89.521	334	29	5	5338974	5339305	117406	117735	2.37e-117	428
R1332.gbk	pVH1-2-VIR.gb	100.000	234	0	0	5159757	5159990	34006	34239	1.01e-115	423
R1332.gbk	pVH1-2-VIR.gb	100.000	234	0	0	5159757	5159990	53156	52923	1.01e-115	423
R1332.gbk	pVH1-2-VIR.gb	99.574	235	1	0	4776786	4777020	52923	53157	1.23e-114	419
R1332.gbk	pVH1-2-VIR.gb	99.573	234	1	0	4776786	4777019	34239	34006	4.28e-114	417
R1332.gbk	pVH1-2-VIR.gb	100.000	227	0	0	6445948	6446174	26909	27135	6.36e-112	410
R1332.gbk	pVH1-2-VIR.gb	69.046	1163	326	21	7405010	7406157	225951	224808	6.36e-112	410
R1332.gbk	pVH1-2-VIR.gb	100.000	226	0	0	29949	30174	26909	27134	2.22e-111	408
R1332.gbk	pVH1-2-VIR.gb	100.000	226	0	0	4781474	4781699	99214	99439	2.22e-111	408
R1332.gbk	pVH1-2-VIR.gb	100.000	223	0	0	62771	62993	59537	59759	9.44e-110	403
R1332.gbk	pVH1-2-VIR.gb	99.115	226	2	0	7414460	7414685	27134	26909	1.15e-108	399
R1332.gbk	pVH1-2-VIR.gb	87.834	337	33	7	4298853	4299186	117735	117404	1.15e-108	399
R1332.gbk	pVH1-2-VIR.gb	81.910	398	66	1	6468952	6469349	132673	133064	4.89e-107	394
R1332.gbk	pVH1-2-VIR.gb	94.141	256	11	2	6921139	6921394	106557	106306	2.08e-105	389
R1332.gbk	pVH1-2-VIR.gb	72.108	778	161	20	7549596	7550333	113396	114157	2.53e-104	385
R1332.gbk	pVH1-2-VIR.gb	80.089	447	68	10	7545266	7545705	108324	108756	1.08e-102	379
R1332.gbk	pVH1-2-VIR.gb	70.735	803	225	7	7543256	7544053	101049	101846	6.79e-099	367
R1332.gbk	pVH1-2-VIR.gb	82.038	373	66	1	41382	41754	340639	341010	6.79e-099	367
R1332.gbk	pVH1-2-VIR.gb	98.122	213	3	1	6449803	6450015	114059	114270	8.28e-098	363
R1332.gbk	pVH1-2-VIR.gb	85.987	314	38	3	751361	751672	105975	106284	1.01e-096	360
R1332.gbk	pVH1-2-VIR.gb	71.646	723	187	9	409001	409714	43273	43986	1.23e-095	356
R1332.gbk	pVH1-2-VIR.gb	98.058	206	4	0	4300951	4301156	104101	103896	4.29e-095	354
R1332.gbk	pVH1-2-VIR.gb	96.714	213	7	0	6449803	6450015	117445	117657	1.50e-094	352
R1332.gbk	pVH1-2-VIR.gb	91.165	249	22	0	1129849	1130097	16653	16901	5.22e-094	351
R1332.gbk	pVH1-2-VIR.gb	91.165	249	22	0	1129849	1130097	163884	164132	5.22e-094	351
R1332.gbk	pVH1-2-VIR.gb	91.165	249	22	0	1129849	1130097	235220	235468	5.22e-094	351
R1332.gbk	pVH1-2-VIR.gb	91.165	249	22	0	1129849	1130097	239927	240175	5.22e-094	351
R1332.gbk	pVH1-2-VIR.gb	70.171	818	224	10	7531339	7532142	86745	87556	1.82e-093	349
R1332.gbk	pVH1-2-VIR.gb	97.573	206	4	1	6449811	6450015	102168	102373	2.22e-092	345
R1332.gbk	pVH1-2-VIR.gb	89.844	256	26	0	1129849	1130104	328739	328994	2.22e-092	345
R1332.gbk	pVH1-2-VIR.gb	80.315	381	74	1	41210	41590	340725	341104	2.22e-092	345
R1332.gbk	pVH1-2-VIR.gb	68.536	1052	288	23	7405126	7406157	335778	334750	9.44e-091	340
R1332.gbk	pVH1-2-VIR.gb	100.000	186	0	0	4245501	4245686	117286	117101	1.15e-089	336
R1332.gbk	pVH1-2-VIR.gb	95.261	211	8	2	6449811	6450020	106221	106430	1.71e-087	329
R1332.gbk	pVH1-2-VIR.gb	96.040	202	7	1	5341455	5341656	113743	113943	2.08e-086	325
R1332.gbk	pVH1-2-VIR.gb	93.151	219	14	1	7425479	7425697	106306	106523	7.26e-086	324
R1332.gbk	pVH1-2-VIR.gb	87.405	262	31	2	6470465	6470725	133902	134162	1.08e-083	316
R1332.gbk	pVH1-2-VIR.gb	66.406	1152	371	7	4562744	4563887	201695	200552	1.08e-083	316
R1332.gbk	pVH1-2-VIR.gb	67.118	1107	337	15	1229621	1230712	242609	241515	1.31e-082	313
R1332.gbk	pVH1-2-VIR.gb	88.333	240	28	0	1129858	1130097	288831	288592	5.58e-081	307
R1332.gbk	pVH1-2-VIR.gb	99.419	172	1	0	4781691	4781862	100497	100668	1.95e-080	306
R1332.gbk	pVH1-2-VIR.gb	95.263	190	8	1	5341468	5341656	117139	117328	2.89e-078	298
R1332.gbk	pVH1-2-VIR.gb	83.275	287	47	1	41468	41754	340639	340924	2.89e-078	298
R1332.gbk	pVH1-2-VIR.gb	70.494	749	186	20	7557045	7557773	119365	120098	1.01e-077	297
R1332.gbk	pVH1-2-VIR.gb	90.995	211	19	0	5341421	5341631	105918	106128	3.52e-077	295
R1332.gbk	pVH1-2-VIR.gb	99.394	165	1	0	543742	543906	60444	60280	1.23e-076	293
R1332.gbk	pVH1-2-VIR.gb	78.151	357	78	0	7524122	7524478	80221	80577	1.23e-076	293
R1332.gbk	pVH1-2-VIR.gb	68.191	940	269	18	2150700	2151624	268390	269314	1.23e-076	293
R1332.gbk	pVH1-2-VIR.gb	96.629	178	5	1	5341479	5341656	101869	102045	4.29e-076	291
R1332.gbk	pVH1-2-VIR.gb	81.940	299	44	4	1530373	1530668	2244	2535	5.23e-075	288
R1332.gbk	pVH1-2-VIR.gb	100.000	159	0	0	66813	66971	100477	100319	5.23e-075	288
R1332.gbk	pVH1-2-VIR.gb	68.051	867	261	10	991934	992792	212869	213727	6.37e-074	284
R1332.gbk	pVH1-2-VIR.gb	98.742	159	2	0	66813	66971	328513	328671	2.71e-072	279
R1332.gbk	pVH1-2-VIR.gb	89.806	206	21	0	6563199	6563404	190611	190816	9.45e-072	277
R1332.gbk	pVH1-2-VIR.gb	89.806	206	21	0	6563199	6563404	232849	232644	9.45e-072	277
R1332.gbk	pVH1-2-VIR.gb	81.119	286	53	1	41210	41495	340811	341095	1.40e-069	269
R1332.gbk	pVH1-2-VIR.gb	72.008	493	135	1	3151567	3152056	174074	173582	1.71e-068	266
R1332.gbk	pVH1-2-VIR.gb	74.092	413	107	0	4712222	4712634	75911	76323	2.08e-067	262
R1332.gbk	pVH1-2-VIR.gb	76.613	372	80	5	652776	653144	113757	113390	2.08e-067	262
R1332.gbk	pVH1-2-VIR.gb	94.737	171	7	2	6563499	6563668	61625	61456	7.27e-067	260
R1332.gbk	pVH1-2-VIR.gb	100.000	144	0	0	6474675	6474818	114146	114003	7.27e-067	260
R1332.gbk	pVH1-2-VIR.gb	72.366	503	133	6	7528747	7529246	84678	85177	2.54e-066	259
R1332.gbk	pVH1-2-VIR.gb	100.000	143	0	0	7608607	7608749	100493	100351	2.54e-066	259
R1332.gbk	pVH1-2-VIR.gb	97.987	149	3	0	29118	29266	26777	26925	3.09e-065	255
R1332.gbk	pVH1-2-VIR.gb	95.092	163	7	1	5457736	5457897	117573	117735	3.09e-065	255
R1332.gbk	pVH1-2-VIR.gb	66.019	1133	301	29	748673	749747	110418	111524	1.08e-064	253
R1332.gbk	pVH1-2-VIR.gb	85.202	223	21	3	7425479	7425697	102253	102467	3.76e-064	251
R1332.gbk	pVH1-2-VIR.gb	96.711	152	4	1	7608599	7608749	328488	328639	3.76e-064	251
R1332.gbk	pVH1-2-VIR.gb	91.477	176	15	0	4299231	4299406	113918	113743	1.31e-063	250
R1332.gbk	pVH1-2-VIR.gb	82.031	256	44	2	6470470	6470724	15681	15935	4.59e-063	248
R1332.gbk	pVH1-2-VIR.gb	98.592	142	2	0	7608607	7608748	26780	26921	4.59e-063	248
R1332.gbk	pVH1-2-VIR.gb	97.917	144	3	0	6474675	6474818	117532	117389	1.60e-062	246
R1332.gbk	pVH1-2-VIR.gb	65.804	1082	331	16	3097407	3098464	183075	182009	1.60e-062	246
R1332.gbk	pVH1-2-VIR.gb	97.917	144	2	1	6474675	6474818	102247	102105	1.95e-061	242
R1332.gbk	pVH1-2-VIR.gb	67.150	828	237	13	750502	751309	112297	113109	6.81e-061	241
R1332.gbk	pVH1-2-VIR.gb	100.000	131	0	0	49616	49746	26777	26907	8.29e-060	237
R1332.gbk	pVH1-2-VIR.gb	100.000	131	0	0	5870	6000	100496	100366	8.29e-060	237
R1332.gbk	pVH1-2-VIR.gb	73.810	378	38	12	751354	751673	113757	114131	8.29e-060	237
R1332.gbk	pVH1-2-VIR.gb	87.255	204	21	4	6921193	6921395	117735	117536	8.29e-060	237
R1332.gbk	pVH1-2-VIR.gb	83.929	224	23	4	7425478	7425697	114150	114364	2.89e-059	235
R1332.gbk	pVH1-2-VIR.gb	100.000	129	0	0	7564209	7564337	34004	34132	1.01e-058	233
R1332.gbk	pVH1-2-VIR.gb	100.000	129	0	0	5832780	5832908	53158	53030	1.01e-058	233
R1332.gbk	pVH1-2-VIR.gb	96.528	144	4	1	7425696	7425838	107114	107257	1.01e-058	233
R1332.gbk	pVH1-2-VIR.gb	99.237	131	1	0	5870	6000	26777	26907	3.53e-058	232
R1332.gbk	pVH1-2-VIR.gb	100.000	128	0	0	545466	545593	34825	34698	3.53e-058	232
R1332.gbk	pVH1-2-VIR.gb	100.000	128	0	0	4826276	4826403	52463	52336	3.53e-058	232
R1332.gbk	pVH1-2-VIR.gb	100.000	128	0	0	545466	545593	52337	52464	3.53e-058	232
R1332.gbk	pVH1-2-VIR.gb	99.237	131	1	0	6566952	6567082	53161	53031	3.53e-058	232
R1332.gbk	pVH1-2-VIR.gb	100.000	128	0	0	5466447	5466574	100190	100317	3.53e-058	232
R1332.gbk	pVH1-2-VIR.gb	99.237	131	1	0	49616	49746	100496	100366	3.53e-058	232
R1332.gbk	pVH1-2-VIR.gb	89.326	178	13	2	4301708	4301879	106128	105951	3.53e-058	232
R1332.gbk	pVH1-2-VIR.gb	90.698	172	14	2	4299231	4299401	117303	117133	3.53e-058	232
R1332.gbk	pVH1-2-VIR.gb	99.237	131	1	0	49616	49746	328494	328624	3.53e-058	232
R1332.gbk	pVH1-2-VIR.gb	100.000	127	0	0	63756	63882	34006	34132	1.23e-057	230
R1332.gbk	pVH1-2-VIR.gb	100.000	127	0	0	5832782	5832908	34006	34132	1.23e-057	230
R1332.gbk	pVH1-2-VIR.gb	100.000	127	0	0	62645	62771	34132	34006	1.23e-057	230
R1332.gbk	pVH1-2-VIR.gb	100.000	127	0	0	775100	775226	34090	34216	1.23e-057	230
R1332.gbk	pVH1-2-VIR.gb	100.000	127	0	0	5231365	5231491	34825	34699	1.23e-057	230
R1332.gbk	pVH1-2-VIR.gb	100.000	127	0	0	4826276	4826402	34699	34825	1.23e-057	230
R1332.gbk	pVH1-2-VIR.gb	100.000	127	0	0	560049	560175	34825	34699	1.23e-057	230
R1332.gbk	pVH1-2-VIR.gb	100.000	127	0	0	7509504	7509630	34700	34826	1.23e-057	230
R1332.gbk	pVH1-2-VIR.gb	99.231	130	1	0	5454218	5454347	34701	34830	1.23e-057	230
R1332.gbk	pVH1-2-VIR.gb	100.000	127	0	0	6447815	6447941	52336	52462	1.23e-057	230
R1332.gbk	pVH1-2-VIR.gb	100.000	127	0	0	556116	556242	52462	52336	1.23e-057	230
R1332.gbk	pVH1-2-VIR.gb	100.000	127	0	0	560049	560175	52337	52463	1.23e-057	230
R1332.gbk	pVH1-2-VIR.gb	100.000	127	0	0	5475467	5475593	52463	52337	1.23e-057	230
R1332.gbk	pVH1-2-VIR.gb	100.000	127	0	0	5231365	5231491	52337	52463	1.23e-057	230
R1332.gbk	pVH1-2-VIR.gb	100.000	127	0	0	775100	775226	53072	52946	1.23e-057	230
R1332.gbk	pVH1-2-VIR.gb	100.000	127	0	0	7564211	7564337	53156	53030	1.23e-057	230
R1332.gbk	pVH1-2-VIR.gb	100.000	127	0	0	62645	62771	53030	53156	1.23e-057	230
R1332.gbk	pVH1-2-VIR.gb	100.000	127	0	0	63756	63882	53156	53030	1.23e-057	230
R1332.gbk	pVH1-2-VIR.gb	100.000	127	0	0	1140062	1140188	53157	53031	1.23e-057	230
R1332.gbk	pVH1-2-VIR.gb	100.000	127	0	0	4271662	4271788	53032	53158	1.23e-057	230
R1332.gbk	pVH1-2-VIR.gb	97.794	136	0	1	6572078	6572213	57803	57671	1.23e-057	230
R1332.gbk	pVH1-2-VIR.gb	100.000	127	0	0	6566823	6566949	57948	58074	1.23e-057	230
R1332.gbk	pVH1-2-VIR.gb	99.242	132	0	1	7435677	7435807	59337	59206	1.23e-057	230
R1332.gbk	pVH1-2-VIR.gb	100.000	127	0	0	4771041	4771167	100477	100351	1.23e-057	230
R1332.gbk	pVH1-2-VIR.gb	91.824	159	13	0	66813	66971	16427	16585	4.30e-057	228
R1332.gbk	pVH1-2-VIR.gb	100.000	126	0	0	1140063	1140188	34006	34131	4.30e-057	228
R1332.gbk	pVH1-2-VIR.gb	100.000	126	0	0	6566957	6567082	34006	34131	4.30e-057	228
R1332.gbk	pVH1-2-VIR.gb	100.000	126	0	0	745895	746020	34131	34006	4.30e-057	228
R1332.gbk	pVH1-2-VIR.gb	100.000	126	0	0	556116	556241	34700	34825	4.30e-057	228
R1332.gbk	pVH1-2-VIR.gb	100.000	126	0	0	6447816	6447941	34825	34700	4.30e-057	228
R1332.gbk	pVH1-2-VIR.gb	100.000	126	0	0	4273175	4273300	34825	34700	4.30e-057	228
R1332.gbk	pVH1-2-VIR.gb	100.000	126	0	0	1823320	1823445	34825	34700	4.30e-057	228
R1332.gbk	pVH1-2-VIR.gb	100.000	126	0	0	7428959	7429084	34700	34825	4.30e-057	228
R1332.gbk	pVH1-2-VIR.gb	98.473	131	2	0	4835569	4835699	34701	34831	4.30e-057	228
R1332.gbk	pVH1-2-VIR.gb	100.000	126	0	0	7427715	7427840	34702	34827	4.30e-057	228
R1332.gbk	pVH1-2-VIR.gb	100.000	126	0	0	7509504	7509629	52462	52337	4.30e-057	228
R1332.gbk	pVH1-2-VIR.gb	100.000	126	0	0	7428959	7429084	52462	52337	4.30e-057	228
R1332.gbk	pVH1-2-VIR.gb	100.000	126	0	0	1823320	1823445	52337	52462	4.30e-057	228
R1332.gbk	pVH1-2-VIR.gb	100.000	126	0	0	4273175	4273300	52337	52462	4.30e-057	228
R1332.gbk	pVH1-2-VIR.gb	99.225	129	1	0	745895	746023	53031	53159	4.30e-057	228
R1332.gbk	pVH1-2-VIR.gb	100.000	126	0	0	541416	541541	53033	53158	4.30e-057	228
R1332.gbk	pVH1-2-VIR.gb	94.595	148	7	1	57947	58093	106099	105952	4.30e-057	228
R1332.gbk	pVH1-2-VIR.gb	84.545	220	26	5	5457736	5457951	106342	106557	4.30e-057	228
R1332.gbk	pVH1-2-VIR.gb	91.824	159	13	0	66813	66971	163658	163816	4.30e-057	228
R1332.gbk	pVH1-2-VIR.gb	93.333	150	10	0	7608602	7608751	234973	235122	4.30e-057	228
R1332.gbk	pVH1-2-VIR.gb	91.824	159	13	0	66813	66971	234994	235152	4.30e-057	228
R1332.gbk	pVH1-2-VIR.gb	91.824	159	13	0	66813	66971	239701	239859	4.30e-057	228
R1332.gbk	pVH1-2-VIR.gb	98.473	131	2	0	5870	6000	328494	328624	4.30e-057	228
R1332.gbk	pVH1-2-VIR.gb	100.000	125	0	0	5972946	5973070	34130	34006	1.50e-056	226
R1332.gbk	pVH1-2-VIR.gb	100.000	125	0	0	4271662	4271786	34130	34006	1.50e-056	226
R1332.gbk	pVH1-2-VIR.gb	99.219	128	1	0	5454218	5454345	52461	52334	1.50e-056	226
R1332.gbk	pVH1-2-VIR.gb	100.000	125	0	0	4835569	4835693	52461	52337	1.50e-056	226
R1332.gbk	pVH1-2-VIR.gb	100.000	125	0	0	5972946	5973070	53032	53156	1.50e-056	226
R1332.gbk	pVH1-2-VIR.gb	100.000	125	0	0	2608	2732	57801	57677	1.50e-056	226
R1332.gbk	pVH1-2-VIR.gb	95.172	145	6	1	4245504	4245648	106108	105965	1.50e-056	226
R1332.gbk	pVH1-2-VIR.gb	99.213	127	1	0	1229474	1229600	34132	34006	5.23e-056	224
R1332.gbk	pVH1-2-VIR.gb	100.000	124	0	0	541416	541539	34129	34006	5.23e-056	224
R1332.gbk	pVH1-2-VIR.gb	99.213	127	1	0	7427715	7427841	52460	52334	5.23e-056	224
R1332.gbk	pVH1-2-VIR.gb	99.213	127	1	0	1229474	1229600	53030	53156	5.23e-056	224
R1332.gbk	pVH1-2-VIR.gb	73.046	371	38	11	751362	751673	117150	117517	5.23e-056	224
R1332.gbk	pVH1-2-VIR.gb	92.810	153	10	1	4299231	4299383	102020	101869	1.83e-055	223
R1332.gbk	pVH1-2-VIR.gb	92.105	152	12	0	7608600	7608751	239678	239829	1.83e-055	223
R1332.gbk	pVH1-2-VIR.gb	93.793	145	9	0	7608607	7608751	16411	16555	6.37e-055	221
R1332.gbk	pVH1-2-VIR.gb	97.692	130	3	0	66813	66942	26796	26925	6.37e-055	221
R1332.gbk	pVH1-2-VIR.gb	96.350	137	4	1	4245501	4245637	113901	113766	6.37e-055	221
R1332.gbk	pVH1-2-VIR.gb	93.793	145	9	0	7608607	7608751	163642	163786	6.37e-055	221
R1332.gbk	pVH1-2-VIR.gb	98.425	127	2	0	4771041	4771167	328513	328639	6.37e-055	221
R1332.gbk	pVH1-2-VIR.gb	98.413	126	2	0	4771041	4771166	26796	26921	2.23e-054	219
R1332.gbk	pVH1-2-VIR.gb	90.303	165	14	2	6918238	6918401	106128	105965	2.23e-054	219
R1332.gbk	pVH1-2-VIR.gb	95.683	139	3	2	4245501	4245639	102003	101868	7.77e-054	217
R1332.gbk	pVH1-2-VIR.gb	72.449	392	38	15	751341	751673	101852	102232	2.71e-053	215
R1332.gbk	pVH1-2-VIR.gb	69.630	540	155	7	7542251	7542786	98905	99439	3.30e-052	212
R1332.gbk	pVH1-2-VIR.gb	71.429	413	90	6	746063	746469	105567	105957	3.30e-052	212
R1332.gbk	pVH1-2-VIR.gb	83.744	203	20	4	7425478	7425675	117536	117730	3.30e-052	212
R1332.gbk	pVH1-2-VIR.gb	81.735	219	36	2	7369540	7369756	22227	22011	1.15e-051	210
R1332.gbk	pVH1-2-VIR.gb	88.820	161	18	0	220749	220909	280184	280024	1.15e-051	210
R1332.gbk	pVH1-2-VIR.gb	83.085	201	34	0	41554	41754	340639	340839	1.15e-051	210
R1332.gbk	pVH1-2-VIR.gb	79.675	246	46	3	7576948	7577190	1321	1565	4.02e-051	208
R1332.gbk	pVH1-2-VIR.gb	71.096	429	122	2	4919586	4920013	13085	12658	4.02e-051	208
R1332.gbk	pVH1-2-VIR.gb	96.124	129	4	1	6474675	6474803	106300	106173	1.40e-050	206
R1332.gbk	pVH1-2-VIR.gb	96.800	125	3	1	57947	58070	117274	117150	4.90e-050	205
R1332.gbk	pVH1-2-VIR.gb	66.585	814	221	19	655790	656585	174128	173348	1.71e-049	203
R1332.gbk	pVH1-2-VIR.gb	96.694	121	4	0	1660670	1660790	106108	105988	5.97e-049	201
R1332.gbk	pVH1-2-VIR.gb	69.273	550	91	22	7553250	7553757	117143	117656	5.97e-049	201
R1332.gbk	pVH1-2-VIR.gb	92.086	139	11	0	49608	49746	239674	239812	5.97e-049	201
R1332.gbk	pVH1-2-VIR.gb	92.593	135	10	0	49612	49746	163635	163769	2.08e-048	199
R1332.gbk	pVH1-2-VIR.gb	93.846	130	8	0	49617	49746	234976	235105	2.08e-048	199
R1332.gbk	pVH1-2-VIR.gb	70.023	437	131	0	5565539	5565975	13085	12649	7.27e-048	197
R1332.gbk	pVH1-2-VIR.gb	90.411	146	13	1	5856	6000	234960	235105	7.27e-048	197
R1332.gbk	pVH1-2-VIR.gb	93.798	129	8	0	4771041	4771169	234994	235122	7.27e-048	197
R1332.gbk	pVH1-2-VIR.gb	93.130	131	9	0	49616	49746	16408	16538	2.54e-047	196
R1332.gbk	pVH1-2-VIR.gb	73.554	363	86	8	7405626	7405983	233570	233927	2.54e-047	196
R1332.gbk	pVH1-2-VIR.gb	93.130	131	9	0	7365668	7365798	278320	278190	2.54e-047	196
R1332.gbk	pVH1-2-VIR.gb	96.639	119	2	1	4829747	4829863	48834	48716	8.86e-047	194
R1332.gbk	pVH1-2-VIR.gb	68.582	557	169	6	7126010	7126563	60624	61177	8.86e-047	194
R1332.gbk	pVH1-2-VIR.gb	95.161	124	5	1	57947	58070	101991	101869	8.86e-047	194
R1332.gbk	pVH1-2-VIR.gb	92.424	132	10	0	5869	6000	239681	239812	8.86e-047	194
R1332.gbk	pVH1-2-VIR.gb	94.400	125	7	0	6460384	6460508	339685	339809	8.86e-047	194
R1332.gbk	pVH1-2-VIR.gb	68.806	561	160	10	6138056	6138609	12727	13279	3.09e-046	192
R1332.gbk	pVH1-2-VIR.gb	92.366	131	10	0	5870	6000	16408	16538	3.09e-046	192
R1332.gbk	pVH1-2-VIR.gb	93.023	129	9	0	4771041	4771169	16427	16555	3.09e-046	192
R1332.gbk	pVH1-2-VIR.gb	92.366	131	10	0	5870	6000	163639	163769	3.09e-046	192
R1332.gbk	pVH1-2-VIR.gb	93.023	129	9	0	4771041	4771169	163658	163786	3.09e-046	192
R1332.gbk	pVH1-2-VIR.gb	93.023	129	9	0	4771041	4771169	239701	239829	3.09e-046	192
R1332.gbk	pVH1-2-VIR.gb	86.709	158	21	0	7367632	7367789	240738	240895	1.08e-045	190
R1332.gbk	pVH1-2-VIR.gb	92.913	127	9	0	1054101	1054227	190690	190816	3.77e-045	188
R1332.gbk	pVH1-2-VIR.gb	92.913	127	9	0	4770914	4771040	190690	190816	3.77e-045	188
R1332.gbk	pVH1-2-VIR.gb	92.913	127	9	0	4770914	4771040	232770	232644	3.77e-045	188
R1332.gbk	pVH1-2-VIR.gb	92.913	127	9	0	1054101	1054227	232770	232644	3.77e-045	188
R1332.gbk	pVH1-2-VIR.gb	96.522	115	2	1	4829751	4829863	50765	50651	1.32e-044	187
R1332.gbk	pVH1-2-VIR.gb	99.057	106	1	0	5759463	5759568	96991	96886	1.32e-044	187
R1332.gbk	pVH1-2-VIR.gb	99.057	106	1	0	4781094	4781199	96991	96886	1.32e-044	187
R1332.gbk	pVH1-2-VIR.gb	78.838	241	43	6	753532	753769	119855	120090	4.59e-044	185
R1332.gbk	pVH1-2-VIR.gb	80.583	206	34	3	7431865	7432068	53158	53359	1.60e-043	183
R1332.gbk	pVH1-2-VIR.gb	85.535	159	23	0	66813	66971	289066	288908	1.60e-043	183
R1332.gbk	pVH1-2-VIR.gb	87.248	149	19	0	6460622	6460770	339804	339952	1.60e-043	183
R1332.gbk	pVH1-2-VIR.gb	67.087	635	194	8	5479010	5479635	34706	34078	5.59e-043	181
R1332.gbk	pVH1-2-VIR.gb	67.087	635	194	8	5479010	5479635	52456	53084	5.59e-043	181
R1332.gbk	pVH1-2-VIR.gb	68.944	483	140	5	38507	38985	188434	188910	5.59e-043	181
R1332.gbk	pVH1-2-VIR.gb	67.576	623	119	24	7553255	7553837	101868	102447	1.95e-042	179
R1332.gbk	pVH1-2-VIR.gb	68.272	602	96	29	7553257	7553837	105976	106503	1.95e-042	179
R1332.gbk	pVH1-2-VIR.gb	67.524	622	118	24	7553257	7553837	113766	114344	1.95e-042	179
R1332.gbk	pVH1-2-VIR.gb	88.489	139	16	0	6643723	6643861	190185	190047	1.95e-042	179
R1332.gbk	pVH1-2-VIR.gb	88.489	139	16	0	6643723	6643861	233275	233413	1.95e-042	179
R1332.gbk	pVH1-2-VIR.gb	65.443	790	248	10	7548150	7548928	111923	112698	2.90e-040	172
R1332.gbk	pVH1-2-VIR.gb	86.713	143	19	0	7608607	7608749	289082	288940	2.90e-040	172
R1332.gbk	pVH1-2-VIR.gb	67.764	577	171	10	6094557	6095124	12509	13079	1.01e-039	170
R1332.gbk	pVH1-2-VIR.gb	69.976	413	111	6	4616867	4617277	194142	194543	1.01e-039	170
R1332.gbk	pVH1-2-VIR.gb	67.000	600	183	8	5436447	5437040	38242	38832	1.23e-038	167
R1332.gbk	pVH1-2-VIR.gb	88.281	128	15	0	5466447	5466574	16714	16587	1.50e-037	163
R1332.gbk	pVH1-2-VIR.gb	71.613	310	88	0	7519729	7520038	75989	76298	1.50e-037	163
R1332.gbk	pVH1-2-VIR.gb	88.281	128	15	0	5466447	5466574	163945	163818	1.50e-037	163
R1332.gbk	pVH1-2-VIR.gb	88.800	125	14	0	1533047	1533171	190047	190171	1.50e-037	163
R1332.gbk	pVH1-2-VIR.gb	88.800	125	14	0	1533047	1533171	233413	233289	1.50e-037	163
R1332.gbk	pVH1-2-VIR.gb	88.281	128	15	0	5466447	5466574	235281	235154	1.50e-037	163
R1332.gbk	pVH1-2-VIR.gb	88.281	128	15	0	5466447	5466574	239988	239861	1.50e-037	163
R1332.gbk	pVH1-2-VIR.gb	87.692	130	16	0	49616	49745	289085	288956	1.50e-037	163
R1332.gbk	pVH1-2-VIR.gb	88.281	128	15	0	5466447	5466574	328800	328673	1.50e-037	163
R1332.gbk	pVH1-2-VIR.gb	88.189	127	15	0	6474382	6474508	190049	190175	5.24e-037	161
R1332.gbk	pVH1-2-VIR.gb	88.189	127	15	0	6474382	6474508	233411	233285	5.24e-037	161
R1332.gbk	pVH1-2-VIR.gb	100.000	88	0	0	6563659	6563746	53534	53447	1.83e-036	159
R1332.gbk	pVH1-2-VIR.gb	94.175	103	6	0	7363880	7363982	226087	226189	1.83e-036	159
R1332.gbk	pVH1-2-VIR.gb	81.595	163	30	0	41210	41372	340939	341101	1.83e-036	159
R1332.gbk	pVH1-2-VIR.gb	86.923	130	17	0	5870	5999	289085	288956	6.38e-036	158
R1332.gbk	pVH1-2-VIR.gb	67.780	509	144	9	1027604	1028102	12594	13092	2.23e-035	156
R1332.gbk	pVH1-2-VIR.gb	68.271	457	137	5	7446400	7446852	126350	126802	2.23e-035	156
R1332.gbk	pVH1-2-VIR.gb	67.708	480	152	3	758455	758933	188433	188910	2.23e-035	156
R1332.gbk	pVH1-2-VIR.gb	88.430	121	14	0	1230399	1230519	196360	196480	2.23e-035	156
R1332.gbk	pVH1-2-VIR.gb	75.502	249	49	7	756085	756328	119849	120090	7.77e-035	154
R1332.gbk	pVH1-2-VIR.gb	71.656	314	79	5	5653957	5654265	56669	56361	2.71e-034	152
R1332.gbk	pVH1-2-VIR.gb	100.000	83	0	0	7564128	7564210	190816	190734	9.47e-034	150
R1332.gbk	pVH1-2-VIR.gb	100.000	83	0	0	7564128	7564210	232644	232726	9.47e-034	150
R1332.gbk	pVH1-2-VIR.gb	85.938	128	18	0	5466447	5466574	288779	288906	9.47e-034	150
R1332.gbk	pVH1-2-VIR.gb	77.665	197	39	4	3850560	3850752	29191	29386	1.41e-031	143
R1332.gbk	pVH1-2-VIR.gb	85.039	127	19	0	4771041	4771167	289066	288940	1.41e-031	143
R1332.gbk	pVH1-2-VIR.gb	82.192	146	25	1	41609	41754	340609	340753	1.41e-031	143
R1332.gbk	pVH1-2-VIR.gb	69.828	348	99	4	5729633	5729977	12544	12888	4.91e-031	141
R1332.gbk	pVH1-2-VIR.gb	72.137	262	71	2	1743304	1743564	26515	26775	2.09e-029	136
R1332.gbk	pVH1-2-VIR.gb	75.916	191	43	1	4474289	4474476	28966	29156	2.09e-029	136
R1332.gbk	pVH1-2-VIR.gb	67.159	542	157	13	7445390	7445919	125334	125866	2.09e-029	136
R1332.gbk	pVH1-2-VIR.gb	68.661	351	103	3	747526	747871	109268	109616	8.87e-028	131
R1332.gbk	pVH1-2-VIR.gb	94.937	79	4	0	7495706	7495784	103974	103896	3.77e-026	125
R1332.gbk	pVH1-2-VIR.gb	71.489	235	61	1	3855197	3855431	167645	167873	1.32e-025	123
R1332.gbk	pVH1-2-VIR.gb	71.481	270	59	9	1134025	1134285	29256	29516	1.95e-023	116
R1332.gbk	pVH1-2-VIR.gb	68.582	261	61	1	4259672	4259911	183579	183319	1.95e-023	116
R1332.gbk	pVH1-2-VIR.gb	76.623	154	36	0	758804	758957	339816	339969	1.95e-023	116
R1332.gbk	pVH1-2-VIR.gb	100.000	63	0	0	7495777	7495839	102580	102518	6.82e-023	114
R1332.gbk	pVH1-2-VIR.gb	65.625	512	168	5	1741529	1742036	126307	126814	6.82e-023	114
R1332.gbk	pVH1-2-VIR.gb	85.714	98	14	0	7406209	7406306	226086	225989	6.82e-023	114
R1332.gbk	pVH1-2-VIR.gb	93.506	77	4	1	7493039	7493115	106040	105965	2.38e-022	113
R1332.gbk	pVH1-2-VIR.gb	73.016	189	51	0	4947985	4948173	98647	98459	8.31e-022	111
R1332.gbk	pVH1-2-VIR.gb	67.848	395	89	14	7544490	7544857	113774	114157	8.31e-022	111
R1332.gbk	pVH1-2-VIR.gb	68.713	342	97	8	1139495	1139831	65036	65372	1.01e-020	107
R1332.gbk	pVH1-2-VIR.gb	95.588	68	2	1	6465301	6465367	127071	127004	3.53e-020	105
R1332.gbk	pVH1-2-VIR.gb	67.925	371	77	15	7544490	7544833	101877	102232	1.23e-019	104
R1332.gbk	pVH1-2-VIR.gb	67.925	371	77	15	7549966	7550309	101877	102232	1.23e-019	104
R1332.gbk	pVH1-2-VIR.gb	67.595	395	89	15	7544491	7544857	117160	117543	1.23e-019	104
R1332.gbk	pVH1-2-VIR.gb	67.595	395	89	15	7549967	7550333	117160	117543	1.23e-019	104
R1332.gbk	pVH1-2-VIR.gb	94.118	68	2	1	7493039	7493106	101933	101868	4.30e-019	102
R1332.gbk	pVH1-2-VIR.gb	82.653	98	17	0	2147727	2147824	265376	265473	1.50e-018	100
R1332.gbk	pVH1-2-VIR.gb	70.046	217	65	0	7541730	7541946	98366	98582	5.24e-018	98.7
R1332.gbk	pVH1-2-VIR.gb	93.939	66	3	1	7493039	7493104	113830	113766	5.24e-018	98.7
R1332.gbk	pVH1-2-VIR.gb	72.678	183	47	3	1134298	1134478	29583	29764	6.39e-017	95.1
R1332.gbk	pVH1-2-VIR.gb	86.585	82	5	2	5161567	5161642	106032	105951	6.39e-017	95.1
R1332.gbk	pVH1-2-VIR.gb	74.658	146	27	3	7535741	7535881	93221	93361	2.23e-016	93.3
R1332.gbk	pVH1-2-VIR.gb	65.777	412	130	6	7400965	7401372	251218	250814	7.78e-016	91.5
R1332.gbk	pVH1-2-VIR.gb	86.842	76	9	1	1136712	1136787	61472	61546	2.72e-015	89.7
R1332.gbk	pVH1-2-VIR.gb	68.254	252	60	5	7535326	7535576	92755	92987	2.72e-015	89.7
R1332.gbk	pVH1-2-VIR.gb	64.480	442	157	0	6460322	6460763	188469	188910	2.72e-015	89.7
R1332.gbk	pVH1-2-VIR.gb	67.000	300	97	2	7527418	7527716	84067	84365	9.48e-015	87.8
R1332.gbk	pVH1-2-VIR.gb	93.333	60	2	1	5161567	5161624	117207	117148	9.48e-015	87.8
R1332.gbk	pVH1-2-VIR.gb	100.000	48	0	0	29117	29164	236078	236031	9.48e-015	87.8
R1332.gbk	pVH1-2-VIR.gb	66.106	357	110	5	7547139	7547488	110935	111287	3.31e-014	86.0
R1332.gbk	pVH1-2-VIR.gb	92.982	57	4	0	5161567	5161623	113822	113766	3.31e-014	86.0
R1332.gbk	pVH1-2-VIR.gb	100.000	47	0	0	49616	49662	236077	236031	3.31e-014	86.0
R1332.gbk	pVH1-2-VIR.gb	77.612	134	19	7	5944506	5944634	290333	290206	3.31e-014	86.0
R1332.gbk	pVH1-2-VIR.gb	88.889	63	7	0	746736	746798	102236	102298	4.03e-013	82.4
R1332.gbk	pVH1-2-VIR.gb	71.429	182	41	5	7544462	7544634	105950	106129	4.03e-013	82.4
R1332.gbk	pVH1-2-VIR.gb	88.889	63	7	0	746736	746798	106289	106351	4.03e-013	82.4
R1332.gbk	pVH1-2-VIR.gb	87.692	65	8	0	6916088	6916152	120336	120272	4.03e-013	82.4
R1332.gbk	pVH1-2-VIR.gb	71.250	160	46	0	6915663	6915822	123285	123126	4.03e-013	82.4
R1332.gbk	pVH1-2-VIR.gb	70.718	181	49	2	4027788	4027966	247242	247064	4.03e-013	82.4
R1332.gbk	pVH1-2-VIR.gb	73.684	133	35	0	7384315	7384447	267880	267748	4.03e-013	82.4
R1332.gbk	pVH1-2-VIR.gb	88.889	63	7	0	7406244	7406306	337160	337098	4.03e-013	82.4
R1332.gbk	pVH1-2-VIR.gb	78.947	95	20	0	758575	758669	339706	339800	4.03e-013	82.4
R1332.gbk	pVH1-2-VIR.gb	67.521	234	76	0	756851	757084	26749	26516	1.41e-012	80.6
R1332.gbk	pVH1-2-VIR.gb	68.776	237	64	5	5974284	5974515	137457	137688	1.41e-012	80.6
R1332.gbk	pVH1-2-VIR.gb	76.415	106	19	1	4820106	4820211	167873	167774	1.41e-012	80.6
R1332.gbk	pVH1-2-VIR.gb	76.415	106	19	1	3193534	3193639	167873	167774	1.41e-012	80.6
R1332.gbk	pVH1-2-VIR.gb	97.872	47	1	0	5870	5916	236077	236031	1.41e-012	80.6
R1332.gbk	pVH1-2-VIR.gb	100.000	44	0	0	7608607	7608650	236074	236031	1.41e-012	80.6
R1332.gbk	pVH1-2-VIR.gb	77.778	99	22	0	38623	38721	339702	339800	1.41e-012	80.6
R1332.gbk	pVH1-2-VIR.gb	69.744	195	57	2	4474043	4474236	26534	26727	4.91e-012	78.8
R1332.gbk	pVH1-2-VIR.gb	73.469	147	36	3	7549966	7550110	105984	106129	4.91e-012	78.8
R1332.gbk	pVH1-2-VIR.gb	69.020	255	67	8	7556346	7556594	118540	118788	4.91e-012	78.8
R1332.gbk	pVH1-2-VIR.gb	76.699	103	18	1	723095	723197	167873	167777	4.91e-012	78.8
R1332.gbk	pVH1-2-VIR.gb	77.000	100	17	1	7602387	7602486	167873	167780	4.91e-012	78.8
R1332.gbk	pVH1-2-VIR.gb	64.619	472	149	8	3098648	3099113	181813	181354	4.91e-012	78.8
R1332.gbk	pVH1-2-VIR.gb	67.450	298	87	7	7446521	7446814	188434	188725	4.91e-012	78.8
R1332.gbk	pVH1-2-VIR.gb	86.154	65	9	0	734758	734822	120092	120028	1.71e-011	77.0
R1332.gbk	pVH1-2-VIR.gb	87.097	62	8	0	2676883	2676944	167812	167873	1.71e-011	77.0
R1332.gbk	pVH1-2-VIR.gb	87.097	62	8	0	4111953	4112014	167873	167812	1.71e-011	77.0
R1332.gbk	pVH1-2-VIR.gb	87.097	62	8	0	5049493	5049554	167812	167873	1.71e-011	77.0
R1332.gbk	pVH1-2-VIR.gb	73.438	128	33	1	6887252	6887378	379	506	5.98e-011	75.2
R1332.gbk	pVH1-2-VIR.gb	80.682	88	15	2	3509897	3509983	203590	203504	5.98e-011	75.2
R1332.gbk	pVH1-2-VIR.gb	83.099	71	12	0	41210	41280	341025	341095	5.98e-011	75.2
R1332.gbk	pVH1-2-VIR.gb	84.615	65	10	0	735002	735066	120336	120272	2.09e-010	73.4
R1332.gbk	pVH1-2-VIR.gb	100.000	39	0	0	558836	558874	53569	53531	7.29e-010	71.6
R1332.gbk	pVH1-2-VIR.gb	100.000	39	0	0	543700	543738	61458	61420	7.29e-010	71.6
R1332.gbk	pVH1-2-VIR.gb	100.000	38	0	0	543701	543738	53532	53569	2.54e-009	69.8
R1332.gbk	pVH1-2-VIR.gb	100.000	38	0	0	1822728	1822765	61457	61420	2.54e-009	69.8
R1332.gbk	pVH1-2-VIR.gb	75.510	98	24	0	7431763	7431860	196380	196477	2.54e-009	69.8
R1332.gbk	pVH1-2-VIR.gb	68.786	173	54	0	1009391	1009563	258676	258504	2.54e-009	69.8
R1332.gbk	pVH1-2-VIR.gb	69.061	181	52	2	6893799	6893977	272865	272687	2.54e-009	69.8
R1332.gbk	pVH1-2-VIR.gb	95.349	43	2	0	1822721	1822763	313485	313527	2.54e-009	69.8
R1332.gbk	pVH1-2-VIR.gb	77.551	98	17	3	1531829	1531923	340647	340742	2.54e-009	69.8
R1332.gbk	pVH1-2-VIR.gb	78.571	98	16	4	1531829	1531923	340733	340828	2.54e-009	69.8
R1332.gbk	pVH1-2-VIR.gb	73.214	112	30	0	1139901	1140012	65482	65593	8.88e-009	68.0
R1332.gbk	pVH1-2-VIR.gb	75.258	97	24	0	738372	738468	98551	98647	8.88e-009	68.0
R1332.gbk	pVH1-2-VIR.gb	75.258	97	24	0	7567146	7567242	98551	98647	8.88e-009	68.0
R1332.gbk	pVH1-2-VIR.gb	67.513	197	58	1	7549128	7549318	112916	113112	8.88e-009	68.0
R1332.gbk	pVH1-2-VIR.gb	67.727	220	66	3	4263702	4263917	324149	324367	8.88e-009	68.0
R1332.gbk	pVH1-2-VIR.gb	64.964	411	119	11	542875	543274	56868	57264	3.10e-008	66.2
R1332.gbk	pVH1-2-VIR.gb	67.054	258	73	6	1009979	1010230	246648	246397	3.10e-008	66.2
R1332.gbk	pVH1-2-VIR.gb	75.532	94	23	0	7384623	7384716	267569	267476	3.10e-008	66.2
R1332.gbk	pVH1-2-VIR.gb	71.901	121	34	0	7405010	7405130	337060	336940	3.10e-008	66.2
R1332.gbk	pVH1-2-VIR.gb	87.037	54	7	0	1531870	1531923	340646	340699	3.10e-008	66.2
R1332.gbk	pVH1-2-VIR.gb	73.469	147	27	8	7544686	7544830	106146	106282	1.08e-007	64.4
R1332.gbk	pVH1-2-VIR.gb	73.469	147	27	8	7550162	7550306	106146	106282	1.08e-007	64.4
R1332.gbk	pVH1-2-VIR.gb	70.323	155	37	4	1135932	1136084	31216	31363	3.77e-007	62.6
R1332.gbk	pVH1-2-VIR.gb	75.281	89	22	0	6466686	6466774	346406	346494	3.77e-007	62.6
R1332.gbk	pVH1-2-VIR.gb	82.540	63	10	1	746736	746798	114135	114196	1.32e-006	60.8
R1332.gbk	pVH1-2-VIR.gb	82.540	63	10	1	746736	746798	117521	117582	1.32e-006	60.8
R1332.gbk	pVH1-2-VIR.gb	68.627	153	48	0	1740939	1741091	125714	125866	1.32e-006	60.8
R1332.gbk	pVH1-2-VIR.gb	75.510	98	18	3	1531829	1531923	340819	340913	1.32e-006	60.8
R1332.gbk	pVH1-2-VIR.gb	80.303	66	11	1	761456	761521	13522	13585	4.60e-006	59.0
R1332.gbk	pVH1-2-VIR.gb	78.571	70	15	0	1230662	1230731	53299	53368	4.60e-006	59.0
R1332.gbk	pVH1-2-VIR.gb	83.636	55	9	0	5758332	5758386	98058	98004	4.60e-006	59.0
R1332.gbk	pVH1-2-VIR.gb	83.636	55	9	0	1130477	1130531	98058	98004	4.60e-006	59.0
R1332.gbk	pVH1-2-VIR.gb	81.250	64	11	1	7541417	7541479	98005	98068	4.60e-006	59.0
R1332.gbk	pVH1-2-VIR.gb	68.293	164	26	6	4299146	4299296	106063	106213	4.60e-006	59.0
R1332.gbk	pVH1-2-VIR.gb	76.250	80	19	0	885947	886026	257877	257956	4.60e-006	59.0
R1332.gbk	pVH1-2-VIR.gb	80.000	65	13	0	452823	452887	267482	267546	4.60e-006	59.0
R1332.gbk	pVH1-2-VIR.gb	78.788	66	14	0	47377	47442	19	84	1.60e-005	57.2
R1332.gbk	pVH1-2-VIR.gb	74.157	89	23	0	3030708	3030796	246680	246592	1.60e-005	57.2
R1332.gbk	pVH1-2-VIR.gb	94.444	36	2	0	543701	543736	313492	313527	1.60e-005	57.2
R1332.gbk	pVH1-2-VIR.gb	94.444	36	2	0	558838	558873	313527	313492	1.60e-005	57.2
R1332.gbk	pVH1-2-VIR.gb	71.681	113	27	2	4684447	4684557	167556	167447	5.60e-005	55.4
R1332.gbk	pVH1-2-VIR.gb	70.796	113	33	0	1010114	1010226	257947	257835	5.60e-005	55.4
R1332.gbk	pVH1-2-VIR.gb	92.105	38	3	0	44996	45033	325958	325995	5.60e-005	55.4
R1332.gbk	pVH1-2-VIR.gb	74.490	98	20	3	1531829	1531923	340861	340956	5.60e-005	55.4
R1332.gbk	pVH1-2-VIR.gb	75.510	98	19	4	1531829	1531923	340904	340999	5.60e-005	55.4
R1332.gbk	pVH1-2-VIR.gb	73.034	89	24	0	46982	47070	14159	14247	1.96e-004	53.6
R1332.gbk	pVH1-2-VIR.gb	88.095	42	5	0	721839	721880	124813	124772	1.96e-004	53.6
R1332.gbk	pVH1-2-VIR.gb	84.314	51	7	1	5963843	5963893	127015	127064	1.96e-004	53.6
R1332.gbk	pVH1-2-VIR.gb	73.034	89	24	0	46982	47070	130878	130966	1.96e-004	53.6
R1332.gbk	pVH1-2-VIR.gb	78.873	71	13	2	3823862	3823931	178520	178589	1.96e-004	53.6
R1332.gbk	pVH1-2-VIR.gb	75.325	77	19	0	2611718	2611794	194400	194476	1.96e-004	53.6
R1332.gbk	pVH1-2-VIR.gb	81.481	54	10	0	1531870	1531923	340989	341042	1.96e-004	53.6
R1332.gbk	pVH1-2-VIR.gb	76.250	80	17	2	3130086	3130164	67371	67449	6.82e-004	51.8
R1332.gbk	pVH1-2-VIR.gb	70.796	113	28	2	6563249	6563359	167447	167556	6.82e-004	51.8
R1332.gbk	pVH1-2-VIR.gb	73.256	86	23	0	4819202	4819287	173762	173847	6.82e-004	51.8
R1332.gbk	pVH1-2-VIR.gb	76.056	71	17	0	4106469	4106539	178559	178629	6.82e-004	51.8
R1332.gbk	pVH1-2-VIR.gb	100.000	28	0	0	4771041	4771068	236058	236031	6.82e-004	51.8
R1332.gbk	pVH1-2-VIR.gb	100.000	28	0	0	66813	66840	236058	236031	6.82e-004	51.8
R1332.gbk	pVH1-2-VIR.gb	74.074	81	21	0	7382562	7382642	269738	269658	6.82e-004	51.8
R1332.gbk	pVH1-2-VIR.gb	100.000	28	0	0	41727	41754	340640	340667	6.82e-004	51.8
R1332.gbk	pVH1-2-VIR.gb	81.132	53	10	0	1531871	1531923	341033	341085	6.82e-004	51.8
R1332.gbk	pVH1-2-VIR.gb	75.000	72	18	0	2121349	2121420	2383	2312	0.002	50.0
R1332.gbk	pVH1-2-VIR.gb	72.941	85	23	0	4919236	4919320	13447	13363	0.002	50.0
R1332.gbk	pVH1-2-VIR.gb	82.000	50	9	0	3721687	3721736	202134	202085	0.002	50.0
R1332.gbk	pVH1-2-VIR.gb	89.744	39	3	1	4264053	4264091	323956	323993	0.002	50.0
R1332.gbk	pVH1-2-VIR.gb	76.136	88	15	5	3850405	3850489	28844	28928	0.008	48.2
R1332.gbk	pVH1-2-VIR.gb	74.074	81	20	1	5954594	5954674	100049	99970	0.008	48.2
R1332.gbk	pVH1-2-VIR.gb	70.270	111	32	1	4699366	4699476	167556	167447	0.008	48.2
R1332.gbk	pVH1-2-VIR.gb	93.548	31	2	0	5717252	5717282	187781	187811	0.008	48.2
R1332.gbk	pVH1-2-VIR.gb	87.179	39	5	0	7563389	7563427	194750	194712	0.008	48.2
R1332.gbk	pVH1-2-VIR.gb	71.717	99	24	2	2719548	2719644	202133	202037	0.008	48.2
R1332.gbk	pVH1-2-VIR.gb	72.619	84	23	0	4593407	4593490	220458	220375	0.008	48.2
R1332.gbk	pVH1-2-VIR.gb	96.552	29	1	0	7365866	7365894	226173	226201	0.008	48.2
R1332.gbk	pVH1-2-VIR.gb	86.842	38	5	0	4476098	4476135	28796	28833	0.029	46.4
R1332.gbk	pVH1-2-VIR.gb	93.333	30	2	0	5340573	5340602	105070	105041	0.029	46.4
R1332.gbk	pVH1-2-VIR.gb	93.333	30	2	0	4300288	4300317	105041	105070	0.029	46.4
R1332.gbk	pVH1-2-VIR.gb	78.125	64	12	2	3252559	3252621	178555	178617	0.029	46.4
R1332.gbk	pVH1-2-VIR.gb	74.286	70	18	0	3179576	3179645	197353	197284	0.029	46.4
R1332.gbk	pVH1-2-VIR.gb	71.569	102	27	2	4606830	4606930	202880	202980	0.029	46.4
R1332.gbk	pVH1-2-VIR.gb	86.842	38	5	0	3728289	3728326	203963	204000	0.029	46.4
R1332.gbk	pVH1-2-VIR.gb	67.500	160	47	3	6209461	6209618	245314	245158	0.029	46.4
R1332.gbk	pVH1-2-VIR.gb	81.250	48	9	0	7389528	7389575	269935	269982	0.029	46.4
R1332.gbk	pVH1-2-VIR.gb	96.429	28	1	0	6470696	6470723	273650	273623	0.029	46.4
R1332.gbk	pVH1-2-VIR.gb	78.182	55	12	0	692626	692680	314902	314848	0.029	46.4
R1332.gbk	pVH1-2-VIR.gb	93.333	30	2	0	4264053	4264082	324528	324499	0.029	46.4
R1332.gbk	pVH1-2-VIR.gb	100.000	24	0	0	6365763	6365786	6795	6818	0.10	44.6
R1332.gbk	pVH1-2-VIR.gb	75.000	68	15	1	2548498	2548565	53241	53306	0.10	44.6
R1332.gbk	pVH1-2-VIR.gb	89.474	38	2	2	7517891	7517926	61509	61546	0.10	44.6
R1332.gbk	pVH1-2-VIR.gb	100.000	24	0	0	4555823	4555846	84629	84652	0.10	44.6
R1332.gbk	pVH1-2-VIR.gb	73.913	69	18	0	3551665	3551733	143050	143118	0.10	44.6
R1332.gbk	pVH1-2-VIR.gb	84.615	39	6	0	7354971	7355009	167556	167518	0.10	44.6
R1332.gbk	pVH1-2-VIR.gb	84.615	39	6	0	1054144	1054182	167518	167556	0.10	44.6
R1332.gbk	pVH1-2-VIR.gb	84.615	39	6	0	4770957	4770995	167518	167556	0.10	44.6
R1332.gbk	pVH1-2-VIR.gb	77.193	57	13	0	358950	359006	178263	178207	0.10	44.6
R1332.gbk	pVH1-2-VIR.gb	93.548	31	1	1	4769606	4769635	184028	183998	0.10	44.6
R1332.gbk	pVH1-2-VIR.gb	72.043	93	24	2	4263703	4263794	196261	196352	0.10	44.6
R1332.gbk	pVH1-2-VIR.gb	68.868	106	21	2	4996123	4996222	202880	202979	0.10	44.6
R1332.gbk	pVH1-2-VIR.gb	75.806	62	15	0	225892	225953	202933	202994	0.10	44.6
R1332.gbk	pVH1-2-VIR.gb	71.951	82	23	0	7402170	7402251	250057	249976	0.10	44.6
R1332.gbk	pVH1-2-VIR.gb	71.951	82	23	0	7383474	7383555	268762	268681	0.10	44.6
R1332.gbk	pVH1-2-VIR.gb	86.047	43	4	2	7141791	7141832	291887	291928	0.10	44.6
R1332.gbk	pVH1-2-VIR.gb	67.808	146	36	4	4262833	4262968	312437	312581	0.10	44.6
R1332.gbk	pVH1-2-VIR.gb	84.211	38	6	0	1567395	1567432	9935	9898	0.35	42.8
R1332.gbk	pVH1-2-VIR.gb	81.395	43	8	0	7140176	7140218	25907	25865	0.35	42.8
R1332.gbk	pVH1-2-VIR.gb	90.323	31	3	0	4264053	4264083	26448	26478	0.35	42.8
R1332.gbk	pVH1-2-VIR.gb	92.857	28	2	0	7557826	7557853	120221	120248	0.35	42.8
R1332.gbk	pVH1-2-VIR.gb	96.154	26	1	0	5802288	5802313	150794	150769	0.35	42.8
R1332.gbk	pVH1-2-VIR.gb	83.333	42	4	1	4391712	4391753	153686	153648	0.35	42.8
R1332.gbk	pVH1-2-VIR.gb	100.000	23	0	0	2578778	2578800	163427	163405	0.35	42.8
R1332.gbk	pVH1-2-VIR.gb	84.211	38	6	0	7564173	7564210	167556	167519	0.35	42.8
R1332.gbk	pVH1-2-VIR.gb	71.560	109	27	4	3753114	3753220	176303	176409	0.35	42.8
R1332.gbk	pVH1-2-VIR.gb	86.111	36	5	0	3753121	3753156	178164	178199	0.35	42.8
R1332.gbk	pVH1-2-VIR.gb	75.410	61	15	0	3795632	3795692	178554	178614	0.35	42.8
R1332.gbk	pVH1-2-VIR.gb	87.879	33	4	0	1001930	1001962	178555	178587	0.35	42.8
R1332.gbk	pVH1-2-VIR.gb	90.323	31	3	0	1762855	1762885	179882	179852	0.35	42.8
R1332.gbk	pVH1-2-VIR.gb	90.323	31	3	0	4476994	4477024	187806	187776	0.35	42.8
R1332.gbk	pVH1-2-VIR.gb	92.857	28	2	0	1230778	1230805	194761	194734	0.35	42.8
R1332.gbk	pVH1-2-VIR.gb	92.857	28	2	0	1114402	1114429	195371	195344	0.35	42.8
R1332.gbk	pVH1-2-VIR.gb	70.690	116	30	4	5809258	5809371	202994	202881	0.35	42.8
R1332.gbk	pVH1-2-VIR.gb	78.431	51	11	0	7355636	7355686	224863	224813	0.35	42.8
R1332.gbk	pVH1-2-VIR.gb	77.419	62	12	2	1424323	1424383	246517	246457	0.35	42.8
R1332.gbk	pVH1-2-VIR.gb	80.000	55	9	2	7400710	7400763	251473	251420	0.35	42.8
R1332.gbk	pVH1-2-VIR.gb	90.909	33	2	1	5954594	5954626	288638	288607	0.35	42.8
R1332.gbk	pVH1-2-VIR.gb	73.239	71	19	0	1741834	1741904	339727	339797	0.35	42.8
R1332.gbk	pVH1-2-VIR.gb	88.235	34	3	1	756374	756406	6713	6680	1.2	41.0
R1332.gbk	pVH1-2-VIR.gb	92.593	27	2	0	4826638	4826664	39062	39036	1.2	41.0
R1332.gbk	pVH1-2-VIR.gb	100.000	22	0	0	6662521	6662542	45522	45501	1.2	41.0
R1332.gbk	pVH1-2-VIR.gb	80.952	42	8	0	4541590	4541631	90293	90252	1.2	41.0
R1332.gbk	pVH1-2-VIR.gb	96.000	25	1	0	1060137	1060161	110983	111007	1.2	41.0
R1332.gbk	pVH1-2-VIR.gb	100.000	22	0	0	6919974	6919995	115545	115566	1.2	41.0
R1332.gbk	pVH1-2-VIR.gb	100.000	22	0	0	7494688	7494709	115545	115566	1.2	41.0
R1332.gbk	pVH1-2-VIR.gb	69.672	122	26	5	7557746	7557859	120315	120433	1.2	41.0
R1332.gbk	pVH1-2-VIR.gb	78.723	47	10	0	2641800	2641846	123039	122993	1.2	41.0
R1332.gbk	pVH1-2-VIR.gb	88.235	34	2	1	6852934	6852965	136926	136959	1.2	41.0
R1332.gbk	pVH1-2-VIR.gb	100.000	22	0	0	30157	30178	163656	163635	1.2	41.0
R1332.gbk	pVH1-2-VIR.gb	69.298	114	28	3	7404418	7404528	167556	167447	1.2	41.0
R1332.gbk	pVH1-2-VIR.gb	85.714	35	5	0	7599532	7599566	187772	187806	1.2	41.0
R1332.gbk	pVH1-2-VIR.gb	90.000	30	3	0	4808456	4808485	187810	187781	1.2	41.0
R1332.gbk	pVH1-2-VIR.gb	100.000	22	0	0	775079	775100	194734	194713	1.2	41.0
R1332.gbk	pVH1-2-VIR.gb	82.500	40	7	0	4107081	4107120	202878	202917	1.2	41.0
R1332.gbk	pVH1-2-VIR.gb	87.500	32	4	0	2635677	2635708	204765	204796	1.2	41.0
R1332.gbk	pVH1-2-VIR.gb	82.609	46	6	2	7255084	7255128	244257	244301	1.2	41.0
R1332.gbk	pVH1-2-VIR.gb	86.486	37	4	1	4028497	4028533	246514	246479	1.2	41.0
R1332.gbk	pVH1-2-VIR.gb	84.615	39	5	1	4587650	4587688	274943	274980	1.2	41.0
R1332.gbk	pVH1-2-VIR.gb	88.235	34	3	1	6287707	6287740	304797	304765	1.2	41.0
R1332.gbk	pVH1-2-VIR.gb	72.449	98	23	4	3148110	3148205	315060	315155	1.2	41.0
R1332.gbk	pVH1-2-VIR.gb	87.500	32	4	0	3333463	3333494	317690	317659	1.2	41.0
R1332.gbk	pVH1-2-VIR.gb	80.952	42	8	0	5311359	5311400	319145	319186	1.2	41.0
R1332.gbk	pVH1-2-VIR.gb	96.000	25	1	0	1284325	1284349	322219	322195	1.2	41.0
R1332.gbk	pVH1-2-VIR.gb	80.952	42	8	0	558833	558874	323060	323019	1.2	41.0
R1332.gbk	pVH1-2-VIR.gb	80.851	47	8	1	543701	543746	323020	323066	1.2	41.0
R1332.gbk	pVH1-2-VIR.gb	95.833	24	1	0	7380063	7380086	4748	4725	4.3	39.2
R1332.gbk	pVH1-2-VIR.gb	100.000	21	0	0	756386	756406	7693	7673	4.3	39.2
R1332.gbk	pVH1-2-VIR.gb	80.488	41	8	0	1567392	1567432	9944	9904	4.3	39.2
R1332.gbk	pVH1-2-VIR.gb	78.261	46	10	0	761576	761621	12301	12346	4.3	39.2
R1332.gbk	pVH1-2-VIR.gb	84.211	38	4	1	2900643	2900680	30279	30244	4.3	39.2
R1332.gbk	pVH1-2-VIR.gb	92.308	26	2	0	7169805	7169830	37200	37175	4.3	39.2
R1332.gbk	pVH1-2-VIR.gb	87.879	33	3	1	7307052	7307084	43394	43425	4.3	39.2
R1332.gbk	pVH1-2-VIR.gb	92.308	26	2	0	5479804	5479829	52092	52117	4.3	39.2
R1332.gbk	pVH1-2-VIR.gb	92.308	26	2	0	2273553	2273578	54705	54730	4.3	39.2
R1332.gbk	pVH1-2-VIR.gb	89.655	29	3	0	7151383	7151411	63065	63037	4.3	39.2
R1332.gbk	pVH1-2-VIR.gb	89.655	29	3	0	4813658	4813686	69076	69104	4.3	39.2
R1332.gbk	pVH1-2-VIR.gb	95.833	24	1	0	1525270	1525293	69098	69121	4.3	39.2
R1332.gbk	pVH1-2-VIR.gb	87.879	33	3	1	3380609	3380640	72942	72910	4.3	39.2
R1332.gbk	pVH1-2-VIR.gb	83.784	37	3	1	4868841	4868877	75996	75963	4.3	39.2
R1332.gbk	pVH1-2-VIR.gb	87.097	31	4	0	310180	310210	87030	87000	4.3	39.2
R1332.gbk	pVH1-2-VIR.gb	74.627	67	13	2	751540	751602	106128	106062	4.3	39.2
R1332.gbk	pVH1-2-VIR.gb	78.261	46	10	0	748545	748590	110290	110335	4.3	39.2
R1332.gbk	pVH1-2-VIR.gb	92.308	26	2	0	7114303	7114328	111429	111454	4.3	39.2
R1332.gbk	pVH1-2-VIR.gb	87.097	31	4	0	4625384	4625414	111715	111745	4.3	39.2
R1332.gbk	pVH1-2-VIR.gb	100.000	21	0	0	401770	401790	121031	121051	4.3	39.2
R1332.gbk	pVH1-2-VIR.gb	85.294	34	5	0	732140	732173	122727	122760	4.3	39.2
R1332.gbk	pVH1-2-VIR.gb	85.294	34	5	0	732334	732367	122921	122954	4.3	39.2
R1332.gbk	pVH1-2-VIR.gb	77.551	49	11	0	1304761	1304809	125635	125587	4.3	39.2
R1332.gbk	pVH1-2-VIR.gb	76.786	56	12	1	4394523	4394578	127010	127064	4.3	39.2
R1332.gbk	pVH1-2-VIR.gb	67.407	135	42	2	6467471	6467604	131434	131567	4.3	39.2
R1332.gbk	pVH1-2-VIR.gb	67.407	135	42	2	6467228	6467361	131677	131810	4.3	39.2
R1332.gbk	pVH1-2-VIR.gb	100.000	21	0	0	981672	981692	152374	152394	4.3	39.2
R1332.gbk	pVH1-2-VIR.gb	100.000	21	0	0	228699	228719	152661	152641	4.3	39.2
R1332.gbk	pVH1-2-VIR.gb	95.833	24	1	0	2144933	2144956	154779	154756	4.3	39.2
R1332.gbk	pVH1-2-VIR.gb	89.655	29	3	0	401160	401188	162408	162436	4.3	39.2
R1332.gbk	pVH1-2-VIR.gb	80.488	41	8	0	1001611	1001651	162464	162504	4.3	39.2
R1332.gbk	pVH1-2-VIR.gb	83.333	36	6	0	7406918	7406953	167447	167482	4.3	39.2
R1332.gbk	pVH1-2-VIR.gb	75.000	68	15	2	1654723	1654789	173830	173764	4.3	39.2
R1332.gbk	pVH1-2-VIR.gb	82.051	39	7	0	3161196	3161234	176713	176675	4.3	39.2
R1332.gbk	pVH1-2-VIR.gb	83.333	36	6	0	4967771	4967806	177212	177177	4.3	39.2
R1332.gbk	pVH1-2-VIR.gb	79.545	44	9	0	24899	24942	178220	178263	4.3	39.2
R1332.gbk	pVH1-2-VIR.gb	76.471	51	12	0	4995714	4995764	178567	178617	4.3	39.2
R1332.gbk	pVH1-2-VIR.gb	87.097	31	4	0	4634833	4634863	179289	179319	4.3	39.2
R1332.gbk	pVH1-2-VIR.gb	87.097	31	4	0	4577510	4577540	181023	181053	4.3	39.2
R1332.gbk	pVH1-2-VIR.gb	87.097	31	4	0	7421870	7421900	181769	181799	4.3	39.2
R1332.gbk	pVH1-2-VIR.gb	92.308	26	2	0	709534	709559	187806	187781	4.3	39.2
R1332.gbk	pVH1-2-VIR.gb	79.545	44	9	0	3728466	3728509	204140	204183	4.3	39.2
R1332.gbk	pVH1-2-VIR.gb	83.333	36	6	0	7010057	7010092	226310	226345	4.3	39.2
R1332.gbk	pVH1-2-VIR.gb	65.663	166	51	2	4779699	4779861	241918	241756	4.3	39.2
R1332.gbk	pVH1-2-VIR.gb	92.308	26	2	0	3645656	3645681	258877	258902	4.3	39.2
R1332.gbk	pVH1-2-VIR.gb	89.655	29	3	0	4823350	4823378	263166	263138	4.3	39.2
R1332.gbk	pVH1-2-VIR.gb	85.294	34	5	0	3108865	3108898	264091	264124	4.3	39.2
R1332.gbk	pVH1-2-VIR.gb	87.097	31	4	0	451626	451656	272809	272839	4.3	39.2
R1332.gbk	pVH1-2-VIR.gb	95.833	24	1	0	5886675	5886698	273188	273211	4.3	39.2
R1332.gbk	pVH1-2-VIR.gb	92.308	26	2	0	5701205	5701230	278342	278317	4.3	39.2
R1332.gbk	pVH1-2-VIR.gb	96.154	26	0	1	3385794	3385819	314857	314881	4.3	39.2
R1332.gbk	pVH1-2-VIR.gb	85.294	34	5	0	4647408	4647441	318417	318450	4.3	39.2
R1332.gbk	pVH1-2-VIR.gb	87.097	31	4	0	3403042	3403072	324348	324318	4.3	39.2
R1332.gbk	pVH1-2-VIR.gb	100.000	21	0	0	6543273	6543293	328136	328156	4.3	39.2
R1332.gbk	pVH1-2-VIR.gb	89.655	29	3	0	2151372	2151400	346203	346231	4.3	39.2
R1742.gbk	pVH1-2-VIR.gb	99.929	53283	37	1	1380992	1434274	326901	273620	0.0	95915
R1742.gbk	pVH1-2-VIR.gb	100.000	42077	0	0	1859394	1901470	232769	190693	0.0	75881
R1742.gbk	pVH1-2-VIR.gb	100.000	38107	0	0	4660746	4698852	99439	61333	0.0	68722
R1742.gbk	pVH1-2-VIR.gb	99.982	33668	6	0	4627087	4660754	134164	100497	0.0	60690
R1742.gbk	pVH1-2-VIR.gb	100.000	33040	0	0	7813327	7846366	240611	273650	0.0	59584
R1742.gbk	pVH1-2-VIR.gb	99.997	29634	1	0	1434244	1463877	134133	163766	0.0	53436
R1742.gbk	pVH1-2-VIR.gb	100.000	25608	0	0	4396356	4421963	190174	164567	0.0	46181
R1742.gbk	pVH1-2-VIR.gb	100.000	17385	0	0	7862263	7879647	346781	329397	0.0	31352
R1742.gbk	pVH1-2-VIR.gb	99.595	16037	40	22	7846243	7862262	16029	1	0.0	28552
R1742.gbk	pVH1-2-VIR.gb	100.000	14769	0	0	1035973	1050741	17337	32105	0.0	26635
R1742.gbk	pVH1-2-VIR.gb	100.000	7171	0	0	1014061	1021231	34699	41869	0.0	12933
R1742.gbk	pVH1-2-VIR.gb	100.000	4772	0	0	7782901	7787672	57801	53030	0.0	8606
R1742.gbk	pVH1-2-VIR.gb	100.000	4478	0	0	1839643	1844120	42203	46680	0.0	8076
R1742.gbk	pVH1-2-VIR.gb	100.000	3906	0	0	7881438	7885343	239808	235903	0.0	7045
R1742.gbk	pVH1-2-VIR.gb	99.971	3449	1	0	3533367	3536815	51117	47669	0.0	6215
R1742.gbk	pVH1-2-VIR.gb	99.289	2531	17	1	1378983	1381512	329289	326759	0.0	4480
R1742.gbk	pVH1-2-VIR.gb	100.000	1661	0	0	1354741	1356401	59333	57673	0.0	2996
R1742.gbk	pVH1-2-VIR.gb	74.413	4303	1048	20	27937	32201	265000	260713	0.0	2755
R1742.gbk	pVH1-2-VIR.gb	100.000	1470	0	0	4581168	4582637	235270	233801	0.0	2652
R1742.gbk	pVH1-2-VIR.gb	97.147	1367	39	0	1876529	1877895	158360	156994	0.0	2289
R1742.gbk	pVH1-2-VIR.gb	97.147	1367	39	0	1457105	1458471	214268	215634	0.0	2289
R1742.gbk	pVH1-2-VIR.gb	100.000	1236	0	0	1960938	1962173	33213	31978	0.0	2230
R1742.gbk	pVH1-2-VIR.gb	86.275	1785	237	2	1058075	1059855	2967	4747	0.0	2113
R1742.gbk	pVH1-2-VIR.gb	100.000	1127	0	0	6302899	6304025	52117	50991	0.0	2033
R1742.gbk	pVH1-2-VIR.gb	68.460	5336	1508	83	7592097	7597349	65482	70725	0.0	1819
R1742.gbk	pVH1-2-VIR.gb	93.103	1218	68	6	53027	54229	1319	2535	0.0	1806
R1742.gbk	pVH1-2-VIR.gb	100.000	980	0	0	6288896	6289875	59207	60186	0.0	1768
R1742.gbk	pVH1-2-VIR.gb	100.000	888	0	0	3522883	3523770	163808	164695	0.0	1602
R1742.gbk	pVH1-2-VIR.gb	100.000	888	0	0	3522883	3523770	239851	240738	0.0	1602
R1742.gbk	pVH1-2-VIR.gb	100.000	887	0	0	3522883	3523769	16577	17463	0.0	1600
R1742.gbk	pVH1-2-VIR.gb	92.222	1080	83	1	7873266	7874345	225835	224757	0.0	1566
R1742.gbk	pVH1-2-VIR.gb	92.222	1080	83	1	1866328	1867406	335778	334699	0.0	1566
R1742.gbk	pVH1-2-VIR.gb	99.098	887	8	0	3522883	3523769	235144	236030	0.0	1564
R1742.gbk	pVH1-2-VIR.gb	71.242	2987	827	18	7603056	7606026	76700	79670	0.0	1462
R1742.gbk	pVH1-2-VIR.gb	100.000	796	0	0	7135355	7136150	99701	100496	0.0	1436
R1742.gbk	pVH1-2-VIR.gb	100.000	783	0	0	1020449	1021231	46553	47335	0.0	1413
R1742.gbk	pVH1-2-VIR.gb	99.479	768	4	0	6086368	6087135	190049	190816	0.0	1368
R1742.gbk	pVH1-2-VIR.gb	99.479	768	4	0	6086368	6087135	233411	232644	0.0	1368
R1742.gbk	pVH1-2-VIR.gb	94.508	874	48	0	4626492	4627365	16533	15660	0.0	1361
R1742.gbk	pVH1-2-VIR.gb	69.707	3070	843	38	7619721	7622751	93749	96770	0.0	1251
R1742.gbk	pVH1-2-VIR.gb	70.745	2591	728	14	7613961	7616529	87798	90380	0.0	1220
R1742.gbk	pVH1-2-VIR.gb	75.507	1727	419	4	7597905	7599629	71332	73056	0.0	1193
R1742.gbk	pVH1-2-VIR.gb	96.919	714	18	4	4646774	4647485	102580	101869	0.0	1175
R1742.gbk	pVH1-2-VIR.gb	96.919	714	18	4	4658671	4659382	114477	113766	0.0	1175
R1742.gbk	pVH1-2-VIR.gb	92.211	796	62	0	1378983	1379778	99701	100496	0.0	1157
R1742.gbk	pVH1-2-VIR.gb	92.211	796	62	0	7135355	7136150	329289	328494	0.0	1157
R1742.gbk	pVH1-2-VIR.gb	88.964	888	97	1	3522884	3523770	328664	329551	0.0	1157
R1742.gbk	pVH1-2-VIR.gb	72.510	2088	556	9	4990346	4992424	146064	143986	0.0	1153
R1742.gbk	pVH1-2-VIR.gb	92.395	789	60	0	1378989	1379777	235764	234976	0.0	1153
R1742.gbk	pVH1-2-VIR.gb	91.772	790	65	0	1378989	1379778	17197	16408	0.0	1131
R1742.gbk	pVH1-2-VIR.gb	70.835	2479	677	27	7633248	7635706	114464	116916	0.0	1131
R1742.gbk	pVH1-2-VIR.gb	91.772	790	65	0	1378989	1379778	164428	163639	0.0	1131
R1742.gbk	pVH1-2-VIR.gb	91.772	790	65	0	1378989	1379778	240471	239682	0.0	1131
R1742.gbk	pVH1-2-VIR.gb	100.000	615	0	0	6305606	6306220	61459	60845	0.0	1110
R1742.gbk	pVH1-2-VIR.gb	84.467	985	153	0	1418806	1419790	16405	17389	0.0	1086
R1742.gbk	pVH1-2-VIR.gb	84.521	982	152	0	1418809	1419790	163639	164620	0.0	1086
R1742.gbk	pVH1-2-VIR.gb	84.521	982	152	0	1418809	1419790	239682	240663	0.0	1086
R1742.gbk	pVH1-2-VIR.gb	84.506	981	152	0	1418810	1419790	234976	235956	0.0	1085
R1742.gbk	pVH1-2-VIR.gb	84.232	983	155	0	1418808	1419790	328493	329475	0.0	1074
R1742.gbk	pVH1-2-VIR.gb	84.114	982	156	0	1418809	1419790	100496	99515	0.0	1068
R1742.gbk	pVH1-2-VIR.gb	100.000	590	0	0	6657672	6658261	47208	47797	0.0	1065
R1742.gbk	pVH1-2-VIR.gb	100.000	588	0	0	6657672	6658259	41742	42329	0.0	1061
R1742.gbk	pVH1-2-VIR.gb	86.246	887	121	1	3522884	3523769	100326	99440	0.0	1047
R1742.gbk	pVH1-2-VIR.gb	89.199	787	85	0	7135361	7136147	235764	234978	0.0	1036
R1742.gbk	pVH1-2-VIR.gb	88.636	792	90	0	7135361	7136152	240471	239680	0.0	1023
R1742.gbk	pVH1-2-VIR.gb	88.608	790	90	0	7135361	7136150	17197	16408	0.0	1020
R1742.gbk	pVH1-2-VIR.gb	88.608	790	90	0	7135361	7136150	164428	163639	0.0	1020
R1742.gbk	pVH1-2-VIR.gb	68.471	2715	757	37	25009	27653	268061	265376	0.0	960
R1742.gbk	pVH1-2-VIR.gb	96.246	586	18	4	4643516	4644101	114347	113766	0.0	944
R1742.gbk	pVH1-2-VIR.gb	96.246	586	18	4	4646904	4647485	117735	117150	0.0	944
R1742.gbk	pVH1-2-VIR.gb	99.808	521	1	0	4598003	4598523	34006	34526	0.0	935
R1742.gbk	pVH1-2-VIR.gb	99.808	521	1	0	4598003	4598523	53156	52636	0.0	935
R1742.gbk	pVH1-2-VIR.gb	95.076	589	22	6	4643516	4644103	102450	101868	0.0	911
R1742.gbk	pVH1-2-VIR.gb	95.076	589	22	6	4658801	4659383	117735	117148	0.0	911
R1742.gbk	pVH1-2-VIR.gb	84.256	813	128	0	3522883	3523695	288916	288104	0.0	890
R1742.gbk	pVH1-2-VIR.gb	97.683	518	12	0	7813617	7814134	23581	23064	0.0	881
R1742.gbk	pVH1-2-VIR.gb	97.683	518	12	0	1041700	1042217	241418	240901	0.0	881
R1742.gbk	pVH1-2-VIR.gb	86.685	721	96	0	4630209	4630929	14323	13603	0.0	868
R1742.gbk	pVH1-2-VIR.gb	86.685	721	96	0	7847950	7848670	131042	130322	0.0	868
R1742.gbk	pVH1-2-VIR.gb	84.171	796	126	0	1378984	1379779	288291	289086	0.0	868
R1742.gbk	pVH1-2-VIR.gb	83.684	809	132	0	7135356	7136164	288291	289099	0.0	865
R1742.gbk	pVH1-2-VIR.gb	99.585	482	2	0	4588035	4588516	33204	33685	0.0	863
R1742.gbk	pVH1-2-VIR.gb	81.859	882	156	4	1350045	1350925	346772	345894	0.0	856
R1742.gbk	pVH1-2-VIR.gb	99.581	477	2	0	5865544	5866020	51986	52462	0.0	852
R1742.gbk	pVH1-2-VIR.gb	99.127	458	4	0	7873663	7874120	233470	233927	0.0	809
R1742.gbk	pVH1-2-VIR.gb	96.862	478	15	0	1490267	1490744	60286	59809	0.0	794
R1742.gbk	pVH1-2-VIR.gb	99.766	428	1	0	1057651	1058078	52762	52335	0.0	767
R1742.gbk	pVH1-2-VIR.gb	99.765	426	1	0	1057651	1058076	34400	34825	0.0	764
R1742.gbk	pVH1-2-VIR.gb	75.783	1053	241	5	4440312	4441354	57801	56753	0.0	740
R1742.gbk	pVH1-2-VIR.gb	78.516	903	168	10	4416513	4417408	139322	138439	0.0	733
R1742.gbk	pVH1-2-VIR.gb	78.516	903	168	10	1438550	1439433	169122	170017	0.0	733
R1742.gbk	pVH1-2-VIR.gb	100.000	406	0	0	6222572	6222977	233695	233290	0.0	733
R1742.gbk	pVH1-2-VIR.gb	77.119	944	210	2	7611875	7612815	85284	86224	0.0	726
R1742.gbk	pVH1-2-VIR.gb	84.137	643	101	1	5579325	5579966	136631	137273	0.0	697
R1742.gbk	pVH1-2-VIR.gb	71.419	1466	379	22	7584737	7586180	29583	31030	0.0	691
R1742.gbk	pVH1-2-VIR.gb	86.482	577	78	0	4596570	4597146	190054	190630	0.0	690
R1742.gbk	pVH1-2-VIR.gb	86.482	577	78	0	4596570	4597146	233406	232830	0.0	690
R1742.gbk	pVH1-2-VIR.gb	100.000	377	0	0	4577782	4578158	60468	60844	0.0	681
R1742.gbk	pVH1-2-VIR.gb	100.000	376	0	0	3911157	3911532	33932	33557	0.0	679
R1742.gbk	pVH1-2-VIR.gb	68.605	1857	533	21	2544327	2546161	172311	174139	0.0	672
R1742.gbk	pVH1-2-VIR.gb	69.938	1610	415	29	7641344	7642912	121358	122939	0.0	654
R1742.gbk	pVH1-2-VIR.gb	80.742	701	133	2	5577470	5578169	130347	131046	0.0	648
R1742.gbk	pVH1-2-VIR.gb	91.068	459	40	1	1866725	1867182	233470	233928	0.0	639
R1742.gbk	pVH1-2-VIR.gb	86.807	523	65	3	1380992	1381512	327195	326675	5.76e-176	623
R1742.gbk	pVH1-2-VIR.gb	79.057	721	151	0	5577445	5578165	13603	14323	7.01e-175	619
R1742.gbk	pVH1-2-VIR.gb	85.444	529	77	0	5578244	5578772	133223	133751	4.43e-171	607
R1742.gbk	pVH1-2-VIR.gb	86.015	522	71	2	1380992	1381512	327111	326591	1.54e-170	605
R1742.gbk	pVH1-2-VIR.gb	86.015	522	71	2	1380992	1381512	327153	326633	1.54e-170	605
R1742.gbk	pVH1-2-VIR.gb	85.824	522	72	2	1380992	1381512	327069	326549	1.88e-169	601
R1742.gbk	pVH1-2-VIR.gb	85.885	503	57	1	6361039	6361527	131587	131085	8.00e-168	596
R1742.gbk	pVH1-2-VIR.gb	100.000	328	0	0	6321269	6321596	34132	33805	9.75e-167	592
R1742.gbk	pVH1-2-VIR.gb	95.455	374	15	2	7867949	7868321	341009	340637	3.40e-166	590
R1742.gbk	pVH1-2-VIR.gb	95.455	374	15	2	7868035	7868407	341095	340723	3.40e-166	590
R1742.gbk	pVH1-2-VIR.gb	100.000	321	0	0	6322225	6322545	233911	233591	6.15e-163	580
R1742.gbk	pVH1-2-VIR.gb	84.866	522	77	2	1380992	1381512	327027	326507	2.15e-162	578
R1742.gbk	pVH1-2-VIR.gb	99.377	321	2	0	6322225	6322545	334940	335260	3.19e-160	571
R1742.gbk	pVH1-2-VIR.gb	78.166	687	125	5	6815240	6815901	1327	2013	4.73e-158	563
R1742.gbk	pVH1-2-VIR.gb	75.398	817	197	2	1428112	1428926	171580	170766	1.65e-157	562
R1742.gbk	pVH1-2-VIR.gb	75.398	817	197	2	4414950	4415764	279782	278968	1.65e-157	562
R1742.gbk	pVH1-2-VIR.gb	99.346	306	2	0	4706359	4706664	60289	60594	4.43e-152	544
R1742.gbk	pVH1-2-VIR.gb	81.786	560	100	2	1494523	1495081	243541	244099	4.43e-152	544
R1742.gbk	pVH1-2-VIR.gb	80.479	584	114	0	4417932	4418515	158780	159363	5.40e-151	540
R1742.gbk	pVH1-2-VIR.gb	80.479	584	114	0	1458891	1459474	168598	168015	5.40e-151	540
R1742.gbk	pVH1-2-VIR.gb	100.000	298	0	0	644278	644575	16407	16704	1.88e-150	538
R1742.gbk	pVH1-2-VIR.gb	99.669	302	0	1	644274	644575	163635	163935	6.57e-150	536
R1742.gbk	pVH1-2-VIR.gb	100.000	297	0	0	644279	644575	239682	239978	6.57e-150	536
R1742.gbk	pVH1-2-VIR.gb	85.777	457	65	0	1882830	1883286	159368	159824	2.80e-148	531
R1742.gbk	pVH1-2-VIR.gb	85.777	457	65	0	1459479	1459935	209333	208877	2.80e-148	531
R1742.gbk	pVH1-2-VIR.gb	91.003	389	27	5	4654694	4655078	102504	102120	9.76e-148	529
R1742.gbk	pVH1-2-VIR.gb	91.003	389	27	5	4658747	4659131	106557	106173	9.76e-148	529
R1742.gbk	pVH1-2-VIR.gb	80.776	567	108	1	6427625	6428191	154975	155540	3.41e-147	527
R1742.gbk	pVH1-2-VIR.gb	83.004	506	86	0	1063486	1063991	226086	225581	1.19e-146	526
R1742.gbk	pVH1-2-VIR.gb	100.000	289	0	0	1966036	1966324	99539	99827	1.45e-145	522
R1742.gbk	pVH1-2-VIR.gb	100.000	289	0	0	1966036	1966324	329451	329163	1.45e-145	522
R1742.gbk	pVH1-2-VIR.gb	98.986	296	3	0	644280	644575	234976	235271	5.05e-145	520
R1742.gbk	pVH1-2-VIR.gb	98.983	295	3	0	4581168	4581462	16703	16409	1.76e-144	518
R1742.gbk	pVH1-2-VIR.gb	98.983	295	3	0	4581168	4581462	163934	163640	1.76e-144	518
R1742.gbk	pVH1-2-VIR.gb	98.983	295	3	0	4581168	4581462	239977	239683	1.76e-144	518
R1742.gbk	pVH1-2-VIR.gb	86.301	438	58	2	1381077	1381512	327280	326843	7.50e-143	513
R1742.gbk	pVH1-2-VIR.gb	100.000	280	0	0	1969534	1969813	60315	60594	1.11e-140	506
R1742.gbk	pVH1-2-VIR.gb	70.968	992	279	1	1153362	1154344	180978	179987	2.01e-137	495
R1742.gbk	pVH1-2-VIR.gb	85.160	438	63	2	1380992	1381429	326817	326382	8.56e-136	489
R1742.gbk	pVH1-2-VIR.gb	88.747	391	35	6	4646848	4647233	106559	106173	2.99e-135	488
R1742.gbk	pVH1-2-VIR.gb	88.747	391	35	6	4654692	4655078	114403	114018	2.99e-135	488
R1742.gbk	pVH1-2-VIR.gb	75.178	701	174	0	7600617	7601317	74062	74762	4.43e-133	480
R1742.gbk	pVH1-2-VIR.gb	86.768	393	49	2	1847428	1847817	241770	242162	2.80e-129	468
R1742.gbk	pVH1-2-VIR.gb	100.000	256	0	0	65790	66045	60972	60717	1.19e-127	462
R1742.gbk	pVH1-2-VIR.gb	100.000	255	0	0	3083783	3084037	34654	34400	4.15e-127	461
R1742.gbk	pVH1-2-VIR.gb	100.000	255	0	0	3083783	3084037	52508	52762	4.15e-127	461
R1742.gbk	pVH1-2-VIR.gb	100.000	255	0	0	3514939	3515193	60146	60400	4.15e-127	461
R1742.gbk	pVH1-2-VIR.gb	99.609	256	1	0	1030498	1030753	50478	50223	5.06e-126	457
R1742.gbk	pVH1-2-VIR.gb	73.810	756	194	4	7609109	7609862	82685	83438	5.06e-126	457
R1742.gbk	pVH1-2-VIR.gb	99.608	255	1	0	4434266	4434520	50247	49993	1.77e-125	455
R1742.gbk	pVH1-2-VIR.gb	99.608	255	1	0	6673683	6673937	51117	50863	1.77e-125	455
R1742.gbk	pVH1-2-VIR.gb	99.608	255	1	0	1470640	1470894	59954	60208	1.77e-125	455
R1742.gbk	pVH1-2-VIR.gb	99.608	255	1	0	6285139	6285393	60718	60972	1.77e-125	455
R1742.gbk	pVH1-2-VIR.gb	100.000	249	0	0	4385633	4385881	33087	33335	7.51e-124	450
R1742.gbk	pVH1-2-VIR.gb	74.638	690	169	4	7608022	7608708	80991	81677	1.11e-121	443
R1742.gbk	pVH1-2-VIR.gb	93.220	295	20	0	644279	644573	328494	328788	1.11e-121	443
R1742.gbk	pVH1-2-VIR.gb	93.197	294	20	0	4581169	4581462	328788	328495	3.89e-121	441
R1742.gbk	pVH1-2-VIR.gb	94.444	288	14	2	7867949	7868235	340923	340637	3.89e-121	441
R1742.gbk	pVH1-2-VIR.gb	94.444	288	14	2	7868121	7868407	341095	340809	3.89e-121	441
R1742.gbk	pVH1-2-VIR.gb	99.585	241	1	0	65383	65623	60160	60400	7.03e-118	430
R1742.gbk	pVH1-2-VIR.gb	89.655	319	32	1	6322227	6322545	225000	225317	1.04e-115	423
R1742.gbk	pVH1-2-VIR.gb	90.604	298	28	0	644278	644575	100497	100200	1.89e-112	412
R1742.gbk	pVH1-2-VIR.gb	100.000	227	0	0	1045545	1045771	99665	99439	6.59e-112	410
R1742.gbk	pVH1-2-VIR.gb	90.785	293	27	0	4581168	4581460	100201	100493	8.02e-111	407
R1742.gbk	pVH1-2-VIR.gb	99.558	226	1	0	1045545	1045770	329325	329550	9.77e-110	403
R1742.gbk	pVH1-2-VIR.gb	87.834	337	33	7	4643516	4643847	106506	106173	1.19e-108	399
R1742.gbk	pVH1-2-VIR.gb	87.834	337	33	7	4654745	4655078	117735	117404	1.19e-108	399
R1742.gbk	pVH1-2-VIR.gb	99.115	226	2	0	6222572	6222797	335156	335381	1.19e-108	399
R1742.gbk	pVH1-2-VIR.gb	81.910	398	66	1	6078062	6078459	132673	133064	5.06e-107	394
R1742.gbk	pVH1-2-VIR.gb	80.425	424	83	0	4703299	4703722	242477	242054	6.17e-106	390
R1742.gbk	pVH1-2-VIR.gb	72.108	778	161	20	7632172	7632909	113396	114157	2.62e-104	385
R1742.gbk	pVH1-2-VIR.gb	84.463	354	53	2	1381161	1381512	327280	326927	9.15e-104	383
R1742.gbk	pVH1-2-VIR.gb	80.089	447	68	10	7627842	7628281	108324	108756	1.12e-102	379
R1742.gbk	pVH1-2-VIR.gb	66.166	1664	516	28	7644649	7646290	125335	126973	1.12e-102	379
R1742.gbk	pVH1-2-VIR.gb	84.181	354	54	2	1380992	1381345	326733	326382	1.12e-102	379
R1742.gbk	pVH1-2-VIR.gb	94.561	239	13	0	1877991	1878229	156994	156756	1.66e-100	372
R1742.gbk	pVH1-2-VIR.gb	94.561	239	13	0	1456867	1457105	213934	214172	1.66e-100	372
R1742.gbk	pVH1-2-VIR.gb	96.035	227	9	0	1426570	1426796	27361	27135	2.02e-099	369
R1742.gbk	pVH1-2-VIR.gb	96.035	227	9	0	1045771	1045997	281098	281324	2.02e-099	369
R1742.gbk	pVH1-2-VIR.gb	70.735	803	225	7	7625832	7626629	101049	101846	7.04e-099	367
R1742.gbk	pVH1-2-VIR.gb	87.415	294	37	0	4581169	4581462	288791	289084	8.57e-098	363
R1742.gbk	pVH1-2-VIR.gb	87.119	295	38	0	644279	644573	289085	288791	2.99e-097	361
R1742.gbk	pVH1-2-VIR.gb	71.784	723	186	9	7302958	7303671	43273	43986	1.04e-096	360
R1742.gbk	pVH1-2-VIR.gb	95.909	220	9	0	7871885	7872104	226050	225831	1.27e-095	356
R1742.gbk	pVH1-2-VIR.gb	95.909	220	9	0	1866113	1866332	337159	336940	1.27e-095	356
R1742.gbk	pVH1-2-VIR.gb	86.942	291	38	0	681571	681861	242009	241719	4.44e-095	354
R1742.gbk	pVH1-2-VIR.gb	70.514	797	215	10	7612919	7613701	86745	87535	5.41e-094	351
R1742.gbk	pVH1-2-VIR.gb	86.806	288	38	0	1966037	1966324	235931	235644	1.89e-093	349
R1742.gbk	pVH1-2-VIR.gb	69.476	878	250	10	7590410	7591278	287780	286912	6.59e-093	347
R1742.gbk	pVH1-2-VIR.gb	86.364	286	39	0	1966037	1966322	17364	17079	9.78e-091	340
R1742.gbk	pVH1-2-VIR.gb	86.364	286	39	0	1966037	1966322	164595	164310	9.78e-091	340
R1742.gbk	pVH1-2-VIR.gb	86.364	286	39	0	1966037	1966322	240638	240353	9.78e-091	340
R1742.gbk	pVH1-2-VIR.gb	92.035	226	18	0	6222572	6222797	225213	225438	6.17e-087	327
R1742.gbk	pVH1-2-VIR.gb	75.417	480	114	3	1885837	1886313	154807	154329	7.52e-086	324
R1742.gbk	pVH1-2-VIR.gb	75.417	480	114	3	1454440	1454918	205850	206326	7.52e-086	324
R1742.gbk	pVH1-2-VIR.gb	84.300	293	41	2	4705900	4706192	118497	118784	1.12e-083	316
R1742.gbk	pVH1-2-VIR.gb	66.406	1152	371	7	326616	327759	201695	200552	1.12e-083	316
R1742.gbk	pVH1-2-VIR.gb	68.863	941	261	20	23759	24683	269314	268390	3.90e-083	315
R1742.gbk	pVH1-2-VIR.gb	70.761	749	184	20	7639609	7640337	119365	120098	2.02e-080	306
R1742.gbk	pVH1-2-VIR.gb	83.630	281	46	0	1966036	1966316	288128	288408	8.58e-079	300
R1742.gbk	pVH1-2-VIR.gb	78.431	357	77	0	7606756	7607112	80221	80577	1.05e-077	297
R1742.gbk	pVH1-2-VIR.gb	75.701	428	86	5	7648993	7649404	130347	130772	1.05e-077	297
R1742.gbk	pVH1-2-VIR.gb	99.394	165	1	0	1489023	1489187	60444	60280	1.27e-076	293
R1742.gbk	pVH1-2-VIR.gb	68.281	867	259	10	2961495	2962353	213727	212869	1.27e-076	293
R1742.gbk	pVH1-2-VIR.gb	81.605	299	45	4	3477136	3477431	2535	2244	2.30e-073	282
R1742.gbk	pVH1-2-VIR.gb	73.826	447	103	2	7648968	7649400	13603	14049	2.30e-073	282
R1742.gbk	pVH1-2-VIR.gb	82.374	278	49	0	7846336	7846613	134163	133886	8.04e-073	280
R1742.gbk	pVH1-2-VIR.gb	99.351	154	1	0	7879494	7879647	27134	26981	1.19e-070	273
R1742.gbk	pVH1-2-VIR.gb	99.351	154	1	0	7879494	7879647	99440	99593	1.19e-070	273
R1742.gbk	pVH1-2-VIR.gb	82.222	270	46	2	1380992	1381261	326649	326382	6.18e-068	264
R1742.gbk	pVH1-2-VIR.gb	82.222	270	46	2	1381245	1381512	327280	327011	6.18e-068	264
R1742.gbk	pVH1-2-VIR.gb	76.613	372	80	5	2377119	2377487	113390	113757	2.16e-067	262
R1742.gbk	pVH1-2-VIR.gb	68.843	674	183	7	5544833	5545503	174074	173425	2.16e-067	262
R1742.gbk	pVH1-2-VIR.gb	81.783	258	47	0	6306386	6306643	22497	22754	1.12e-064	253
R1742.gbk	pVH1-2-VIR.gb	97.333	150	4	0	1045412	1045561	100497	100348	1.12e-064	253
R1742.gbk	pVH1-2-VIR.gb	92.090	177	13	1	4647333	4647508	106128	105952	1.12e-064	253
R1742.gbk	pVH1-2-VIR.gb	92.090	177	13	1	4655123	4655299	113918	113743	1.12e-064	253
R1742.gbk	pVH1-2-VIR.gb	97.315	149	4	0	7136002	7136150	26925	26777	3.90e-064	251
R1742.gbk	pVH1-2-VIR.gb	96.644	149	5	0	1379630	1379778	26925	26777	1.66e-062	246
R1742.gbk	pVH1-2-VIR.gb	91.813	171	14	0	1884184	1884354	159827	159997	1.66e-062	246
R1742.gbk	pVH1-2-VIR.gb	91.813	171	14	0	1459938	1460108	207979	207809	1.66e-062	246
R1742.gbk	pVH1-2-VIR.gb	96.644	149	5	0	1045413	1045561	328494	328642	1.66e-062	246
R1742.gbk	pVH1-2-VIR.gb	94.340	159	9	0	7867949	7868107	340795	340637	1.66e-062	246
R1742.gbk	pVH1-2-VIR.gb	94.340	159	9	0	7868249	7868407	341095	340937	1.66e-062	246
R1742.gbk	pVH1-2-VIR.gb	65.712	1082	332	16	5490789	5491846	183075	182009	2.02e-061	242
R1742.gbk	pVH1-2-VIR.gb	100.000	133	0	0	7024044	7024176	60406	60274	7.05e-061	241
R1742.gbk	pVH1-2-VIR.gb	80.075	266	53	0	1063732	1063997	335783	335518	7.05e-061	241
R1742.gbk	pVH1-2-VIR.gb	83.929	224	35	1	1045547	1045770	17241	17463	2.46e-060	239
R1742.gbk	pVH1-2-VIR.gb	83.929	224	35	1	3523547	3523769	26911	27134	2.46e-060	239
R1742.gbk	pVH1-2-VIR.gb	83.929	224	35	1	1045547	1045770	164472	164694	2.46e-060	239
R1742.gbk	pVH1-2-VIR.gb	83.929	224	35	1	1045547	1045770	240515	240737	2.46e-060	239
R1742.gbk	pVH1-2-VIR.gb	100.000	131	0	0	4396356	4396486	233286	233416	8.59e-060	237
R1742.gbk	pVH1-2-VIR.gb	88.889	171	0	1	6056472	6056642	50912	50761	3.00e-059	235
R1742.gbk	pVH1-2-VIR.gb	75.723	346	80	3	7610929	7611271	84678	85022	3.00e-059	235
R1742.gbk	pVH1-2-VIR.gb	100.000	129	0	0	7885215	7885343	17464	17336	1.05e-058	233
R1742.gbk	pVH1-2-VIR.gb	100.000	129	0	0	5804854	5804982	33685	33557	1.05e-058	233
R1742.gbk	pVH1-2-VIR.gb	100.000	129	0	0	4436061	4436189	47872	47744	1.05e-058	233
R1742.gbk	pVH1-2-VIR.gb	97.857	140	0	2	7885206	7885343	164705	164567	1.05e-058	233
R1742.gbk	pVH1-2-VIR.gb	100.000	129	0	0	7650201	7650329	190819	190691	1.05e-058	233
R1742.gbk	pVH1-2-VIR.gb	83.482	224	36	1	1045547	1045770	235808	236030	1.05e-058	233
R1742.gbk	pVH1-2-VIR.gb	97.857	140	0	2	4421825	4421963	236040	235903	1.05e-058	233
R1742.gbk	pVH1-2-VIR.gb	100.000	129	0	0	4421835	4421963	240738	240610	1.05e-058	233
R1742.gbk	pVH1-2-VIR.gb	100.000	128	0	0	1463750	1463877	16408	16535	3.65e-058	232
R1742.gbk	pVH1-2-VIR.gb	100.000	128	0	0	4421836	4421963	17463	17336	3.65e-058	232
R1742.gbk	pVH1-2-VIR.gb	98.496	133	2	0	1483932	1484064	33932	33800	3.65e-058	232
R1742.gbk	pVH1-2-VIR.gb	100.000	128	0	0	1843993	1844120	41087	41214	3.65e-058	232
R1742.gbk	pVH1-2-VIR.gb	100.000	128	0	0	6066537	6066664	41742	41869	3.65e-058	232
R1742.gbk	pVH1-2-VIR.gb	100.000	128	0	0	6066537	6066664	47208	47335	3.65e-058	232
R1742.gbk	pVH1-2-VIR.gb	100.000	128	0	0	7029734	7029861	100496	100369	3.65e-058	232
R1742.gbk	pVH1-2-VIR.gb	100.000	128	0	0	2674060	2674187	100496	100369	3.65e-058	232
R1742.gbk	pVH1-2-VIR.gb	100.000	128	0	0	654711	654838	100370	100497	3.65e-058	232
R1742.gbk	pVH1-2-VIR.gb	91.515	165	13	1	4643948	4644112	106128	105965	3.65e-058	232
R1742.gbk	pVH1-2-VIR.gb	91.515	165	13	1	4655123	4655286	117303	117139	3.65e-058	232
R1742.gbk	pVH1-2-VIR.gb	99.237	131	1	0	895692	895822	163635	163765	3.65e-058	232
R1742.gbk	pVH1-2-VIR.gb	100.000	128	0	0	7813327	7813454	164568	164695	3.65e-058	232
R1742.gbk	pVH1-2-VIR.gb	99.237	131	1	0	1481289	1481419	190044	190174	3.65e-058	232
R1742.gbk	pVH1-2-VIR.gb	99.237	131	1	0	1354065	1354195	190820	190690	3.65e-058	232
R1742.gbk	pVH1-2-VIR.gb	100.000	128	0	0	4574485	4574612	190817	190690	3.65e-058	232
R1742.gbk	pVH1-2-VIR.gb	100.000	128	0	0	4574485	4574612	232643	232770	3.65e-058	232
R1742.gbk	pVH1-2-VIR.gb	99.237	131	1	0	1481289	1481419	233416	233286	3.65e-058	232
R1742.gbk	pVH1-2-VIR.gb	100.000	128	0	0	1035973	1036100	235904	236031	3.65e-058	232
R1742.gbk	pVH1-2-VIR.gb	100.000	128	0	0	1463750	1463877	239682	239809	3.65e-058	232
R1742.gbk	pVH1-2-VIR.gb	99.237	131	1	0	7885213	7885343	240740	240610	3.65e-058	232
R1742.gbk	pVH1-2-VIR.gb	83.486	218	36	0	1063521	1063738	337160	336943	3.65e-058	232
R1742.gbk	pVH1-2-VIR.gb	100.000	127	0	0	7881438	7881564	16534	16408	1.27e-057	230
R1742.gbk	pVH1-2-VIR.gb	100.000	127	0	0	7130	7256	16408	16534	1.27e-057	230
R1742.gbk	pVH1-2-VIR.gb	100.000	127	0	0	895696	895822	16408	16534	1.27e-057	230
R1742.gbk	pVH1-2-VIR.gb	100.000	127	0	0	7565214	7565340	17463	17337	1.27e-057	230
R1742.gbk	pVH1-2-VIR.gb	100.000	127	0	0	7813327	7813453	17337	17463	1.27e-057	230
R1742.gbk	pVH1-2-VIR.gb	100.000	127	0	0	1966036	1966162	27035	26909	1.27e-057	230
R1742.gbk	pVH1-2-VIR.gb	100.000	127	0	0	181698	181824	27008	27134	1.27e-057	230
R1742.gbk	pVH1-2-VIR.gb	100.000	127	0	0	6239847	6239973	27008	27134	1.27e-057	230
R1742.gbk	pVH1-2-VIR.gb	100.000	127	0	0	6744779	6744905	27008	27134	1.27e-057	230
R1742.gbk	pVH1-2-VIR.gb	100.000	127	0	0	63234	63360	27135	27009	1.27e-057	230
R1742.gbk	pVH1-2-VIR.gb	100.000	127	0	0	6066410	6066536	32105	31979	1.27e-057	230
R1742.gbk	pVH1-2-VIR.gb	100.000	127	0	0	7791980	7792106	33213	33087	1.27e-057	230
R1742.gbk	pVH1-2-VIR.gb	100.000	127	0	0	6317853	6317979	33209	33335	1.27e-057	230
R1742.gbk	pVH1-2-VIR.gb	99.231	130	1	0	6058098	6058227	34003	34132	1.27e-057	230
R1742.gbk	pVH1-2-VIR.gb	100.000	127	0	0	4590470	4590596	34132	34006	1.27e-057	230
R1742.gbk	pVH1-2-VIR.gb	100.000	127	0	0	7787546	7787672	34006	34132	1.27e-057	230
R1742.gbk	pVH1-2-VIR.gb	100.000	127	0	0	5810009	5810135	34825	34699	1.27e-057	230
R1742.gbk	pVH1-2-VIR.gb	100.000	127	0	0	1490747	1490873	34825	34699	1.27e-057	230
R1742.gbk	pVH1-2-VIR.gb	99.242	132	0	1	3536685	3536815	42334	42203	1.27e-057	230
R1742.gbk	pVH1-2-VIR.gb	99.242	132	0	1	1839643	1839774	47669	47799	1.27e-057	230
R1742.gbk	pVH1-2-VIR.gb	100.000	127	0	0	6056630	6056756	50642	50516	1.27e-057	230
R1742.gbk	pVH1-2-VIR.gb	98.485	132	2	0	6057889	6058020	51986	52117	1.27e-057	230
R1742.gbk	pVH1-2-VIR.gb	99.231	130	1	0	5810006	5810135	52334	52463	1.27e-057	230
R1742.gbk	pVH1-2-VIR.gb	100.000	127	0	0	6301188	6301314	52462	52336	1.27e-057	230
R1742.gbk	pVH1-2-VIR.gb	100.000	127	0	0	5804728	5804854	52462	52336	1.27e-057	230
R1742.gbk	pVH1-2-VIR.gb	100.000	127	0	0	1490747	1490873	52337	52463	1.27e-057	230
R1742.gbk	pVH1-2-VIR.gb	100.000	127	0	0	1014061	1014187	52463	52337	1.27e-057	230
R1742.gbk	pVH1-2-VIR.gb	100.000	127	0	0	6058101	6058227	53156	53030	1.27e-057	230
R1742.gbk	pVH1-2-VIR.gb	100.000	127	0	0	4590470	4590596	53030	53156	1.27e-057	230
R1742.gbk	pVH1-2-VIR.gb	100.000	127	0	0	6321269	6321395	53030	53156	1.27e-057	230
R1742.gbk	pVH1-2-VIR.gb	100.000	127	0	0	6334117	6334243	53034	53160	1.27e-057	230
R1742.gbk	pVH1-2-VIR.gb	100.000	127	0	0	7791854	7791980	59207	59333	1.27e-057	230
R1742.gbk	pVH1-2-VIR.gb	100.000	127	0	0	3083490	3083616	59870	59996	1.27e-057	230
R1742.gbk	pVH1-2-VIR.gb	100.000	127	0	0	6334583	6334709	61459	61333	1.27e-057	230
R1742.gbk	pVH1-2-VIR.gb	100.000	127	0	0	63234	63360	99439	99565	1.27e-057	230
R1742.gbk	pVH1-2-VIR.gb	100.000	127	0	0	6744779	6744905	99566	99440	1.27e-057	230
R1742.gbk	pVH1-2-VIR.gb	100.000	127	0	0	6239847	6239973	99566	99440	1.27e-057	230
R1742.gbk	pVH1-2-VIR.gb	100.000	127	0	0	181698	181824	99566	99440	1.27e-057	230
R1742.gbk	pVH1-2-VIR.gb	100.000	127	0	0	6284310	6284436	100496	100370	1.27e-057	230
R1742.gbk	pVH1-2-VIR.gb	100.000	127	0	0	5707435	5707561	100496	100370	1.27e-057	230
R1742.gbk	pVH1-2-VIR.gb	100.000	127	0	0	4441357	4441483	100496	100370	1.27e-057	230
R1742.gbk	pVH1-2-VIR.gb	71.759	432	122	0	5862383	5862814	126956	126525	1.27e-057	230
R1742.gbk	pVH1-2-VIR.gb	100.000	127	0	0	7881438	7881564	163765	163639	1.27e-057	230
R1742.gbk	pVH1-2-VIR.gb	100.000	127	0	0	7130	7256	163639	163765	1.27e-057	230
R1742.gbk	pVH1-2-VIR.gb	100.000	127	0	0	7565214	7565340	164694	164568	1.27e-057	230
R1742.gbk	pVH1-2-VIR.gb	100.000	127	0	0	1035973	1036099	164568	164694	1.27e-057	230
R1742.gbk	pVH1-2-VIR.gb	99.231	130	1	0	2063846	2063975	164569	164698	1.27e-057	230
R1742.gbk	pVH1-2-VIR.gb	100.000	127	0	0	6222851	6222977	190044	190170	1.27e-057	230
R1742.gbk	pVH1-2-VIR.gb	100.000	127	0	0	1476505	1476631	190173	190047	1.27e-057	230
R1742.gbk	pVH1-2-VIR.gb	100.000	127	0	0	6053120	6053246	190816	190690	1.27e-057	230
R1742.gbk	pVH1-2-VIR.gb	100.000	127	0	0	1859394	1859520	190691	190817	1.27e-057	230
R1742.gbk	pVH1-2-VIR.gb	100.000	127	0	0	5582853	5582979	232642	232768	1.27e-057	230
R1742.gbk	pVH1-2-VIR.gb	100.000	127	0	0	7650203	7650329	232643	232769	1.27e-057	230
R1742.gbk	pVH1-2-VIR.gb	100.000	127	0	0	1354069	1354195	232644	232770	1.27e-057	230
R1742.gbk	pVH1-2-VIR.gb	100.000	127	0	0	6053120	6053246	232644	232770	1.27e-057	230
R1742.gbk	pVH1-2-VIR.gb	100.000	127	0	0	1476505	1476631	233287	233413	1.27e-057	230
R1742.gbk	pVH1-2-VIR.gb	99.231	130	1	0	7813327	7813456	235904	236033	1.27e-057	230
R1742.gbk	pVH1-2-VIR.gb	100.000	127	0	0	7565214	7565340	236030	235904	1.27e-057	230
R1742.gbk	pVH1-2-VIR.gb	100.000	127	0	0	7130	7256	239682	239808	1.27e-057	230
R1742.gbk	pVH1-2-VIR.gb	100.000	127	0	0	895696	895822	239682	239808	1.27e-057	230
R1742.gbk	pVH1-2-VIR.gb	100.000	127	0	0	7565214	7565340	240737	240611	1.27e-057	230
R1742.gbk	pVH1-2-VIR.gb	100.000	127	0	0	1035973	1036099	240611	240737	1.27e-057	230
R1742.gbk	pVH1-2-VIR.gb	100.000	127	0	0	4582511	4582637	334924	335050	1.27e-057	230
R1742.gbk	pVH1-2-VIR.gb	100.000	126	0	0	2063846	2063971	17338	17463	4.45e-057	228
R1742.gbk	pVH1-2-VIR.gb	100.000	126	0	0	1	126	27009	27134	4.45e-057	228
R1742.gbk	pVH1-2-VIR.gb	100.000	126	0	0	728266	728391	27009	27134	4.45e-057	228
R1742.gbk	pVH1-2-VIR.gb	100.000	126	0	0	4009901	4010026	27009	27134	4.45e-057	228
R1742.gbk	pVH1-2-VIR.gb	100.000	126	0	0	6316563	6316688	27010	27135	4.45e-057	228
R1742.gbk	pVH1-2-VIR.gb	100.000	126	0	0	3083364	3083489	34131	34006	4.45e-057	228
R1742.gbk	pVH1-2-VIR.gb	100.000	126	0	0	5865895	5866020	34825	34700	4.45e-057	228
R1742.gbk	pVH1-2-VIR.gb	100.000	126	0	0	5804728	5804853	34700	34825	4.45e-057	228
R1742.gbk	pVH1-2-VIR.gb	100.000	126	0	0	6301188	6301313	34700	34825	4.45e-057	228
R1742.gbk	pVH1-2-VIR.gb	100.000	126	0	0	3083364	3083489	53031	53156	4.45e-057	228
R1742.gbk	pVH1-2-VIR.gb	99.225	129	1	0	6316563	6316691	99564	99436	4.45e-057	228
R1742.gbk	pVH1-2-VIR.gb	100.000	126	0	0	4009901	4010026	99565	99440	4.45e-057	228
R1742.gbk	pVH1-2-VIR.gb	100.000	126	0	0	728266	728391	99565	99440	4.45e-057	228
R1742.gbk	pVH1-2-VIR.gb	100.000	126	0	0	1	126	99565	99440	4.45e-057	228
R1742.gbk	pVH1-2-VIR.gb	100.000	126	0	0	7027068	7027193	100371	100496	4.45e-057	228
R1742.gbk	pVH1-2-VIR.gb	100.000	126	0	0	4626492	4626617	163764	163639	4.45e-057	228
R1742.gbk	pVH1-2-VIR.gb	100.000	126	0	0	5576940	5577065	190172	190047	4.45e-057	228
R1742.gbk	pVH1-2-VIR.gb	100.000	126	0	0	1065484	1065609	190049	190174	4.45e-057	228
R1742.gbk	pVH1-2-VIR.gb	100.000	126	0	0	5817321	5817446	190174	190049	4.45e-057	228
R1742.gbk	pVH1-2-VIR.gb	100.000	126	0	0	6302366	6302491	190816	190691	4.45e-057	228
R1742.gbk	pVH1-2-VIR.gb	100.000	126	0	0	5582854	5582979	190817	190692	4.45e-057	228
R1742.gbk	pVH1-2-VIR.gb	100.000	126	0	0	6302366	6302491	232644	232769	4.45e-057	228
R1742.gbk	pVH1-2-VIR.gb	100.000	126	0	0	5817321	5817446	233286	233411	4.45e-057	228
R1742.gbk	pVH1-2-VIR.gb	100.000	126	0	0	1065484	1065609	233411	233286	4.45e-057	228
R1742.gbk	pVH1-2-VIR.gb	100.000	126	0	0	5576940	5577065	233288	233413	4.45e-057	228
R1742.gbk	pVH1-2-VIR.gb	100.000	126	0	0	2063846	2063971	235905	236030	4.45e-057	228
R1742.gbk	pVH1-2-VIR.gb	100.000	126	0	0	4626492	4626617	239807	239682	4.45e-057	228
R1742.gbk	pVH1-2-VIR.gb	100.000	126	0	0	2063846	2063971	240612	240737	4.45e-057	228
R1742.gbk	pVH1-2-VIR.gb	99.219	128	1	0	654711	654838	26903	26776	1.55e-056	226
R1742.gbk	pVH1-2-VIR.gb	99.219	128	1	0	2674060	2674187	26777	26904	1.55e-056	226
R1742.gbk	pVH1-2-VIR.gb	99.219	128	1	0	7029734	7029861	26777	26904	1.55e-056	226
R1742.gbk	pVH1-2-VIR.gb	100.000	125	0	0	5808640	5808764	190172	190048	1.55e-056	226
R1742.gbk	pVH1-2-VIR.gb	100.000	125	0	0	4467096	4467220	190173	190049	1.55e-056	226
R1742.gbk	pVH1-2-VIR.gb	100.000	125	0	0	1348043	1348167	190692	190816	1.55e-056	226
R1742.gbk	pVH1-2-VIR.gb	100.000	125	0	0	1901346	1901470	232643	232767	1.55e-056	226
R1742.gbk	pVH1-2-VIR.gb	100.000	125	0	0	1348043	1348167	232768	232644	1.55e-056	226
R1742.gbk	pVH1-2-VIR.gb	100.000	125	0	0	4467096	4467220	233287	233411	1.55e-056	226
R1742.gbk	pVH1-2-VIR.gb	100.000	125	0	0	5808640	5808764	233288	233412	1.55e-056	226
R1742.gbk	pVH1-2-VIR.gb	98.462	130	2	0	7029732	7029861	328492	328621	1.55e-056	226
R1742.gbk	pVH1-2-VIR.gb	98.462	130	2	0	6744779	6744908	329424	329553	1.55e-056	226
R1742.gbk	pVH1-2-VIR.gb	99.219	128	1	0	6239847	6239974	329424	329551	1.55e-056	226
R1742.gbk	pVH1-2-VIR.gb	100.000	124	0	0	1163040	1163163	17463	17340	5.42e-056	224
R1742.gbk	pVH1-2-VIR.gb	99.213	127	1	0	4441357	4441483	26777	26903	5.42e-056	224
R1742.gbk	pVH1-2-VIR.gb	99.213	127	1	0	5707435	5707561	26777	26903	5.42e-056	224
R1742.gbk	pVH1-2-VIR.gb	99.213	127	1	0	6284310	6284436	26777	26903	5.42e-056	224
R1742.gbk	pVH1-2-VIR.gb	88.764	178	13	3	4655123	4655300	102020	101850	5.42e-056	224
R1742.gbk	pVH1-2-VIR.gb	88.764	178	13	3	4659231	4659401	106128	105951	5.42e-056	224
R1742.gbk	pVH1-2-VIR.gb	99.213	127	1	0	1163037	1163163	164697	164571	5.42e-056	224
R1742.gbk	pVH1-2-VIR.gb	100.000	124	0	0	1163040	1163163	236030	235907	5.42e-056	224
R1742.gbk	pVH1-2-VIR.gb	100.000	124	0	0	1163040	1163163	240737	240614	5.42e-056	224
R1742.gbk	pVH1-2-VIR.gb	99.213	127	1	0	181698	181824	329424	329550	5.42e-056	224
R1742.gbk	pVH1-2-VIR.gb	98.450	129	2	0	1	129	329425	329553	5.42e-056	224
R1742.gbk	pVH1-2-VIR.gb	99.206	126	1	0	7027068	7027193	26902	26777	1.89e-055	223
R1742.gbk	pVH1-2-VIR.gb	100.000	123	0	0	6334117	6334239	34128	34006	1.89e-055	223
R1742.gbk	pVH1-2-VIR.gb	100.000	123	0	0	3533719	3533841	48830	48708	1.89e-055	223
R1742.gbk	pVH1-2-VIR.gb	100.000	123	0	0	3535654	3535776	50765	50643	1.89e-055	223
R1742.gbk	pVH1-2-VIR.gb	98.438	128	2	0	2674060	2674187	328494	328621	1.89e-055	223
R1742.gbk	pVH1-2-VIR.gb	99.206	126	1	0	728266	728391	329425	329550	1.89e-055	223
R1742.gbk	pVH1-2-VIR.gb	99.206	126	1	0	4009901	4010026	329425	329550	1.89e-055	223
R1742.gbk	pVH1-2-VIR.gb	99.206	126	1	0	63235	63360	329550	329425	1.89e-055	223
R1742.gbk	pVH1-2-VIR.gb	98.425	127	2	0	1463751	1463877	234976	235102	6.60e-055	221
R1742.gbk	pVH1-2-VIR.gb	96.241	133	5	0	7027061	7027193	328626	328494	6.60e-055	221
R1742.gbk	pVH1-2-VIR.gb	98.425	127	2	0	4441357	4441483	328494	328620	6.60e-055	221
R1742.gbk	pVH1-2-VIR.gb	98.425	127	2	0	5707435	5707561	328494	328620	6.60e-055	221
R1742.gbk	pVH1-2-VIR.gb	98.425	127	2	0	6284310	6284436	328494	328620	6.60e-055	221
R1742.gbk	pVH1-2-VIR.gb	98.425	127	2	0	654711	654837	328620	328494	6.60e-055	221
R1742.gbk	pVH1-2-VIR.gb	99.200	125	1	0	6316563	6316687	329426	329550	6.60e-055	221
R1742.gbk	pVH1-2-VIR.gb	98.413	126	2	0	7881438	7881563	235101	234976	2.30e-054	219
R1742.gbk	pVH1-2-VIR.gb	98.413	126	2	0	7131	7256	234976	235101	2.30e-054	219
R1742.gbk	pVH1-2-VIR.gb	98.413	126	2	0	895697	895822	234976	235101	2.30e-054	219
R1742.gbk	pVH1-2-VIR.gb	98.400	125	2	0	4626492	4626616	235100	234976	8.04e-054	217
R1742.gbk	pVH1-2-VIR.gb	92.517	147	11	0	644277	644423	26775	26921	2.81e-053	215
R1742.gbk	pVH1-2-VIR.gb	93.056	144	10	0	4581319	4581462	26921	26778	2.81e-053	215
R1742.gbk	pVH1-2-VIR.gb	93.056	144	10	0	1045414	1045557	234976	235119	2.81e-053	215
R1742.gbk	pVH1-2-VIR.gb	92.466	146	11	0	1045412	1045557	16407	16552	9.80e-053	214
R1742.gbk	pVH1-2-VIR.gb	92.414	145	11	0	1045413	1045557	163639	163783	3.42e-052	212
R1742.gbk	pVH1-2-VIR.gb	92.414	145	11	0	1045413	1045557	239682	239826	3.42e-052	212
R1742.gbk	pVH1-2-VIR.gb	66.379	812	226	16	2373679	2374474	173348	174128	5.08e-050	205
R1742.gbk	pVH1-2-VIR.gb	70.252	437	130	0	6035792	6036228	12649	13085	1.77e-049	203
R1742.gbk	pVH1-2-VIR.gb	74.613	323	64	6	225916	226223	28846	29165	1.77e-049	203
R1742.gbk	pVH1-2-VIR.gb	69.273	550	91	22	7635814	7636321	117143	117656	6.18e-049	201
R1742.gbk	pVH1-2-VIR.gb	94.574	129	7	0	7129	7257	328493	328621	6.18e-049	201
R1742.gbk	pVH1-2-VIR.gb	67.528	619	191	4	1059888	1060505	337765	337156	6.18e-049	201
R1742.gbk	pVH1-2-VIR.gb	70.629	429	124	2	4792543	4792970	13085	12658	2.16e-048	199
R1742.gbk	pVH1-2-VIR.gb	74.351	308	79	0	7625055	7625362	99132	99439	2.16e-048	199
R1742.gbk	pVH1-2-VIR.gb	94.531	128	7	0	895696	895823	328494	328621	2.16e-048	199
R1742.gbk	pVH1-2-VIR.gb	92.481	133	10	0	4626485	4626617	328626	328494	7.53e-048	197
R1742.gbk	pVH1-2-VIR.gb	94.488	127	7	0	7881438	7881564	328620	328494	7.53e-048	197
R1742.gbk	pVH1-2-VIR.gb	94.488	127	7	0	1463750	1463876	328494	328620	7.53e-048	197
R1742.gbk	pVH1-2-VIR.gb	93.750	128	8	0	7130	7257	26777	26904	2.63e-047	196
R1742.gbk	pVH1-2-VIR.gb	93.750	128	8	0	895696	895823	26777	26904	2.63e-047	196
R1742.gbk	pVH1-2-VIR.gb	90.909	143	12	1	4441343	4441484	234960	235102	2.63e-047	196
R1742.gbk	pVH1-2-VIR.gb	93.701	127	8	0	4626492	4626618	26902	26776	9.18e-047	194
R1742.gbk	pVH1-2-VIR.gb	93.701	127	8	0	7881438	7881564	26903	26777	9.18e-047	194
R1742.gbk	pVH1-2-VIR.gb	93.701	127	8	0	1463750	1463876	26777	26903	9.18e-047	194
R1742.gbk	pVH1-2-VIR.gb	84.884	172	26	0	4401123	4401294	155777	155606	9.18e-047	194
R1742.gbk	pVH1-2-VIR.gb	84.884	172	26	0	1455717	1455888	185236	185407	9.18e-047	194
R1742.gbk	pVH1-2-VIR.gb	94.400	125	7	0	5707438	5707562	234978	235102	9.18e-047	194
R1742.gbk	pVH1-2-VIR.gb	94.400	125	7	0	6284313	6284437	234978	235102	9.18e-047	194
R1742.gbk	pVH1-2-VIR.gb	96.610	118	2	1	3535651	3535768	47869	47754	3.20e-046	192
R1742.gbk	pVH1-2-VIR.gb	96.610	118	2	1	4436064	4436179	48833	48716	3.20e-046	192
R1742.gbk	pVH1-2-VIR.gb	96.610	118	2	1	3536615	3536730	48833	48716	3.20e-046	192
R1742.gbk	pVH1-2-VIR.gb	93.023	129	9	0	6284309	6284437	163638	163766	3.20e-046	192
R1742.gbk	pVH1-2-VIR.gb	94.355	124	7	0	2674063	2674186	234978	235101	3.20e-046	192
R1742.gbk	pVH1-2-VIR.gb	94.355	124	7	0	7029737	7029860	234978	235101	3.20e-046	192
R1742.gbk	pVH1-2-VIR.gb	94.355	124	7	0	654711	654834	235101	234978	3.20e-046	192
R1742.gbk	pVH1-2-VIR.gb	93.023	129	9	0	4441356	4441484	239681	239809	3.20e-046	192
R1742.gbk	pVH1-2-VIR.gb	93.023	129	9	0	5707434	5707562	239681	239809	3.20e-046	192
R1742.gbk	pVH1-2-VIR.gb	92.969	128	9	0	654711	654838	16534	16407	1.12e-045	190
R1742.gbk	pVH1-2-VIR.gb	92.969	128	9	0	4441357	4441484	16408	16535	1.12e-045	190
R1742.gbk	pVH1-2-VIR.gb	92.969	128	9	0	5707435	5707562	16408	16535	1.12e-045	190
R1742.gbk	pVH1-2-VIR.gb	92.969	128	9	0	6284310	6284437	16408	16535	1.12e-045	190
R1742.gbk	pVH1-2-VIR.gb	92.969	128	9	0	895696	895823	100496	100369	1.12e-045	190
R1742.gbk	pVH1-2-VIR.gb	92.969	128	9	0	7130	7257	100496	100369	1.12e-045	190
R1742.gbk	pVH1-2-VIR.gb	92.308	130	10	0	4626492	4626621	100371	100500	1.12e-045	190
R1742.gbk	pVH1-2-VIR.gb	93.600	125	8	0	7869235	7869359	126694	126570	1.12e-045	190
R1742.gbk	pVH1-2-VIR.gb	92.969	128	9	0	7027068	7027195	163764	163637	1.12e-045	190
R1742.gbk	pVH1-2-VIR.gb	92.969	128	9	0	2674059	2674186	163638	163765	1.12e-045	190
R1742.gbk	pVH1-2-VIR.gb	92.969	128	9	0	4441357	4441484	163639	163766	1.12e-045	190
R1742.gbk	pVH1-2-VIR.gb	92.969	128	9	0	5707435	5707562	163639	163766	1.12e-045	190
R1742.gbk	pVH1-2-VIR.gb	94.309	123	7	0	7027068	7027190	235100	234978	1.12e-045	190
R1742.gbk	pVH1-2-VIR.gb	92.969	128	9	0	6284310	6284437	239682	239809	1.12e-045	190
R1742.gbk	pVH1-2-VIR.gb	93.600	125	8	0	4634557	4634681	339809	339685	1.12e-045	190
R1742.gbk	pVH1-2-VIR.gb	92.913	127	9	0	2674060	2674186	16408	16534	3.90e-045	188
R1742.gbk	pVH1-2-VIR.gb	92.913	127	9	0	7029734	7029860	16408	16534	3.90e-045	188
R1742.gbk	pVH1-2-VIR.gb	81.443	194	36	0	7814229	7814422	53351	53158	3.90e-045	188
R1742.gbk	pVH1-2-VIR.gb	92.913	127	9	0	1463750	1463876	100496	100370	3.90e-045	188
R1742.gbk	pVH1-2-VIR.gb	92.913	127	9	0	7881438	7881564	100370	100496	3.90e-045	188
R1742.gbk	pVH1-2-VIR.gb	92.913	127	9	0	7029734	7029860	163639	163765	3.90e-045	188
R1742.gbk	pVH1-2-VIR.gb	92.913	127	9	0	654711	654837	163765	163639	3.90e-045	188
R1742.gbk	pVH1-2-VIR.gb	92.913	127	9	0	2674060	2674186	239682	239808	3.90e-045	188
R1742.gbk	pVH1-2-VIR.gb	92.913	127	9	0	7029734	7029860	239682	239808	3.90e-045	188
R1742.gbk	pVH1-2-VIR.gb	92.913	127	9	0	654711	654837	239808	239682	3.90e-045	188
R1742.gbk	pVH1-2-VIR.gb	81.443	194	36	0	7787351	7787544	241513	241706	3.90e-045	188
R1742.gbk	pVH1-2-VIR.gb	68.627	561	161	10	3843611	3844164	13279	12727	1.36e-044	187
R1742.gbk	pVH1-2-VIR.gb	92.857	126	9	0	7027068	7027193	16533	16408	1.36e-044	187
R1742.gbk	pVH1-2-VIR.gb	96.522	115	2	1	3533719	3533833	47866	47754	1.36e-044	187
R1742.gbk	pVH1-2-VIR.gb	96.522	115	2	1	4436067	4436179	50765	50651	1.36e-044	187
R1742.gbk	pVH1-2-VIR.gb	96.522	115	2	1	3536618	3536730	50765	50651	1.36e-044	187
R1742.gbk	pVH1-2-VIR.gb	84.940	166	25	0	7869075	7869240	126973	126808	1.36e-044	187
R1742.gbk	pVH1-2-VIR.gb	93.600	125	7	1	4582510	4582634	224981	225104	1.36e-044	187
R1742.gbk	pVH1-2-VIR.gb	92.857	126	9	0	7027068	7027193	239807	239682	1.36e-044	187
R1742.gbk	pVH1-2-VIR.gb	84.940	166	25	0	4634278	4634443	339969	339804	1.36e-044	187
R1742.gbk	pVH1-2-VIR.gb	68.223	557	171	6	7525739	7526292	60624	61177	4.75e-044	185
R1742.gbk	pVH1-2-VIR.gb	67.087	635	194	8	1017604	1018229	34706	34078	5.79e-043	181
R1742.gbk	pVH1-2-VIR.gb	67.087	635	194	8	1017604	1018229	52456	53084	5.79e-043	181
R1742.gbk	pVH1-2-VIR.gb	87.500	144	18	0	7813454	7813597	24129	23986	2.02e-042	179
R1742.gbk	pVH1-2-VIR.gb	67.576	623	119	24	7635819	7636401	101868	102447	2.02e-042	179
R1742.gbk	pVH1-2-VIR.gb	68.272	602	96	29	7635821	7636401	105976	106503	2.02e-042	179
R1742.gbk	pVH1-2-VIR.gb	67.524	622	118	24	7635821	7636401	113766	114344	2.02e-042	179
R1742.gbk	pVH1-2-VIR.gb	87.500	144	18	0	1042622	1042765	240881	240738	2.02e-042	179
R1742.gbk	pVH1-2-VIR.gb	81.720	186	32	2	1381329	1381512	327280	327095	2.46e-041	176
R1742.gbk	pVH1-2-VIR.gb	65.443	790	248	10	7630726	7631504	111923	112698	3.00e-040	172
R1742.gbk	pVH1-2-VIR.gb	67.372	567	179	5	1414852	1415415	292377	291814	3.00e-040	172
R1742.gbk	pVH1-2-VIR.gb	67.372	567	179	5	1415517	1416080	293042	292479	3.00e-040	172
R1742.gbk	pVH1-2-VIR.gb	69.976	413	111	6	380725	381135	194142	194543	1.05e-039	170
R1742.gbk	pVH1-2-VIR.gb	81.183	186	33	2	1380992	1381177	326565	326382	1.05e-039	170
R1742.gbk	pVH1-2-VIR.gb	85.135	148	22	0	1418809	1418956	26777	26924	3.66e-039	168
R1742.gbk	pVH1-2-VIR.gb	85.135	148	22	0	1045413	1045560	289085	288938	3.66e-039	168
R1742.gbk	pVH1-2-VIR.gb	67.591	577	172	10	3881909	3882476	13079	12509	1.28e-038	167
R1742.gbk	pVH1-2-VIR.gb	72.611	314	76	5	5947342	5947650	56361	56669	4.45e-038	165
R1742.gbk	pVH1-2-VIR.gb	83.544	158	25	1	7879490	7879647	240741	240585	4.45e-038	165
R1742.gbk	pVH1-2-VIR.gb	98.925	93	1	0	1429698	1429790	226214	226306	1.55e-037	163
R1742.gbk	pVH1-2-VIR.gb	98.925	93	1	0	1865857	1865949	278104	278196	1.55e-037	163
R1742.gbk	pVH1-2-VIR.gb	67.976	509	143	9	2904623	2905121	13092	12594	5.42e-037	161
R1742.gbk	pVH1-2-VIR.gb	72.566	339	67	12	7584399	7584724	29191	29516	5.42e-037	161
R1742.gbk	pVH1-2-VIR.gb	83.226	155	25	1	7879493	7879647	164695	164542	1.89e-036	159
R1742.gbk	pVH1-2-VIR.gb	71.563	320	89	2	1351379	1351697	344858	344540	1.89e-036	159
R1742.gbk	pVH1-2-VIR.gb	83.117	154	25	1	7879494	7879647	17463	17311	6.61e-036	158
R1742.gbk	pVH1-2-VIR.gb	71.383	311	86	1	4598075	4598385	38867	38560	6.61e-036	158
R1742.gbk	pVH1-2-VIR.gb	82.781	151	26	0	1419640	1419790	26909	27059	2.31e-035	156
R1742.gbk	pVH1-2-VIR.gb	74.597	248	61	2	4594037	4594283	119767	119521	2.31e-035	156
R1742.gbk	pVH1-2-VIR.gb	88.430	121	14	0	6351934	6352054	280064	280184	2.31e-035	156
R1742.gbk	pVH1-2-VIR.gb	82.781	151	26	0	1045545	1045695	288254	288104	2.31e-035	156
R1742.gbk	pVH1-2-VIR.gb	86.822	129	17	0	7029733	7029861	289086	288958	2.31e-035	156
R1742.gbk	pVH1-2-VIR.gb	72.364	275	76	0	1974059	1974333	126192	126466	8.05e-035	154
R1742.gbk	pVH1-2-VIR.gb	82.166	157	27	1	7879491	7879647	236033	235878	8.05e-035	154
R1742.gbk	pVH1-2-VIR.gb	86.719	128	17	0	2674060	2674187	289085	288958	8.05e-035	154
R1742.gbk	pVH1-2-VIR.gb	86.047	129	18	0	7129	7257	289086	288958	2.81e-034	152
R1742.gbk	pVH1-2-VIR.gb	86.614	127	17	0	654711	654837	288959	289085	2.81e-034	152
R1742.gbk	pVH1-2-VIR.gb	86.614	127	17	0	6284310	6284436	289085	288959	2.81e-034	152
R1742.gbk	pVH1-2-VIR.gb	86.614	127	17	0	5707435	5707561	289085	288959	2.81e-034	152
R1742.gbk	pVH1-2-VIR.gb	86.614	127	17	0	4441357	4441483	289085	288959	2.81e-034	152
R1742.gbk	pVH1-2-VIR.gb	86.260	131	16	1	7027070	7027198	288962	289092	2.81e-034	152
R1742.gbk	pVH1-2-VIR.gb	68.053	457	138	5	2483050	2483502	126350	126802	9.81e-034	150
R1742.gbk	pVH1-2-VIR.gb	85.938	128	18	0	895696	895823	289085	288958	9.81e-034	150
R1742.gbk	pVH1-2-VIR.gb	100.000	82	0	0	685838	685919	100190	100271	3.42e-033	149
R1742.gbk	pVH1-2-VIR.gb	85.827	127	18	0	1463750	1463876	289085	288959	3.42e-033	149
R1742.gbk	pVH1-2-VIR.gb	85.827	127	18	0	7881438	7881564	288959	289085	3.42e-033	149
R1742.gbk	pVH1-2-VIR.gb	85.827	127	18	0	4626494	4626620	288962	289088	3.42e-033	149
R1742.gbk	pVH1-2-VIR.gb	76.442	208	47	2	4416195	4416401	139531	139325	1.19e-032	147
R1742.gbk	pVH1-2-VIR.gb	76.442	208	47	2	1439436	1439642	170129	170335	1.19e-032	147
R1742.gbk	pVH1-2-VIR.gb	70.513	312	88	2	7602363	7602672	75989	76298	1.46e-031	143
R1742.gbk	pVH1-2-VIR.gb	69.828	348	99	4	6944679	6945023	12888	12544	5.08e-031	141
R1742.gbk	pVH1-2-VIR.gb	71.071	280	54	5	7870193	7870448	183593	183317	5.08e-031	141
R1742.gbk	pVH1-2-VIR.gb	71.071	280	54	5	4402937	4403213	338851	338596	5.08e-031	141
R1742.gbk	pVH1-2-VIR.gb	67.343	542	156	13	2482040	2482569	125334	125866	1.77e-030	140
R1742.gbk	pVH1-2-VIR.gb	96.386	83	3	0	5789469	5789551	190818	190736	2.16e-029	136
R1742.gbk	pVH1-2-VIR.gb	96.341	82	3	0	5789470	5789551	232643	232724	7.54e-029	134
R1742.gbk	pVH1-2-VIR.gb	72.973	222	57	1	7617011	7617229	91985	92206	3.21e-027	129
R1742.gbk	pVH1-2-VIR.gb	80.851	141	26	1	1	141	235906	236045	3.21e-027	129
R1742.gbk	pVH1-2-VIR.gb	89.000	100	10	1	6301459	6301558	29287	29189	1.12e-026	127
R1742.gbk	pVH1-2-VIR.gb	92.941	85	6	0	4408678	4408762	154063	154147	1.12e-026	127
R1742.gbk	pVH1-2-VIR.gb	92.941	85	6	0	1454174	1454258	177852	177768	1.12e-026	127
R1742.gbk	pVH1-2-VIR.gb	81.818	132	23	1	7813327	7813457	329423	329554	1.12e-026	127
R1742.gbk	pVH1-2-VIR.gb	77.987	159	34	1	4657361	4657518	9776	9618	3.91e-026	125
R1742.gbk	pVH1-2-VIR.gb	81.679	131	23	1	7565213	7565342	27135	27005	3.91e-026	125
R1742.gbk	pVH1-2-VIR.gb	81.679	131	23	1	7565213	7565342	99439	99569	3.91e-026	125
R1742.gbk	pVH1-2-VIR.gb	77.987	159	34	1	7852497	7852655	103890	103733	3.91e-026	125
R1742.gbk	pVH1-2-VIR.gb	94.937	79	4	0	4646703	4646781	103974	103896	3.91e-026	125
R1742.gbk	pVH1-2-VIR.gb	94.937	79	4	0	4657277	4657355	114548	114470	3.91e-026	125
R1742.gbk	pVH1-2-VIR.gb	71.489	235	61	1	1965613	1965847	167645	167873	1.36e-025	123
R1742.gbk	pVH1-2-VIR.gb	81.538	130	23	1	7565214	7565342	329550	329421	1.36e-025	123
R1742.gbk	pVH1-2-VIR.gb	75.141	177	44	0	1434756	1434932	17464	17640	4.76e-025	122
R1742.gbk	pVH1-2-VIR.gb	75.141	177	44	0	1036100	1036276	134645	134821	4.76e-025	122
R1742.gbk	pVH1-2-VIR.gb	81.395	129	23	1	6239847	6239975	164569	164696	4.76e-025	122
R1742.gbk	pVH1-2-VIR.gb	81.395	129	23	1	4421835	4421962	329551	329423	4.76e-025	122
R1742.gbk	pVH1-2-VIR.gb	81.250	128	23	1	181698	181825	17338	17464	1.66e-024	120
R1742.gbk	pVH1-2-VIR.gb	80.916	131	24	1	4009901	4010031	17339	17468	1.66e-024	120
R1742.gbk	pVH1-2-VIR.gb	81.250	128	23	1	7885216	7885342	27134	27007	1.66e-024	120
R1742.gbk	pVH1-2-VIR.gb	81.250	128	23	1	1035973	1036099	27007	27134	1.66e-024	120
R1742.gbk	pVH1-2-VIR.gb	81.250	128	23	1	4421836	4421962	27134	27007	1.66e-024	120
R1742.gbk	pVH1-2-VIR.gb	81.250	128	23	1	7813327	7813453	27007	27134	1.66e-024	120
R1742.gbk	pVH1-2-VIR.gb	81.250	128	23	1	2063846	2063972	27008	27135	1.66e-024	120
R1742.gbk	pVH1-2-VIR.gb	81.250	128	23	1	2063846	2063972	99566	99439	1.66e-024	120
R1742.gbk	pVH1-2-VIR.gb	81.250	128	23	1	7813327	7813453	99567	99440	1.66e-024	120
R1742.gbk	pVH1-2-VIR.gb	81.250	128	23	1	4421836	4421962	99440	99567	1.66e-024	120
R1742.gbk	pVH1-2-VIR.gb	81.250	128	23	1	1035973	1036099	99567	99440	1.66e-024	120
R1742.gbk	pVH1-2-VIR.gb	81.250	128	23	1	7885216	7885342	99440	99567	1.66e-024	120
R1742.gbk	pVH1-2-VIR.gb	80.916	131	24	1	6744779	6744909	235905	236034	1.66e-024	120
R1742.gbk	pVH1-2-VIR.gb	81.250	128	23	1	181698	181825	235905	236031	1.66e-024	120
R1742.gbk	pVH1-2-VIR.gb	81.250	128	23	1	6239847	6239974	240612	240738	1.66e-024	120
R1742.gbk	pVH1-2-VIR.gb	80.916	131	24	1	7885213	7885342	329553	329423	1.66e-024	120
R1742.gbk	pVH1-2-VIR.gb	81.250	128	23	1	1035973	1036099	329423	329550	1.66e-024	120
R1742.gbk	pVH1-2-VIR.gb	81.102	127	23	1	6239847	6239973	17338	17463	5.80e-024	118
R1742.gbk	pVH1-2-VIR.gb	81.102	127	23	1	6744779	6744905	17338	17463	5.80e-024	118
R1742.gbk	pVH1-2-VIR.gb	81.102	127	23	1	1	127	17339	17464	5.80e-024	118
R1742.gbk	pVH1-2-VIR.gb	81.102	127	23	1	181698	181824	164569	164694	5.80e-024	118
R1742.gbk	pVH1-2-VIR.gb	81.102	127	23	1	6744779	6744905	164569	164694	5.80e-024	118
R1742.gbk	pVH1-2-VIR.gb	80.000	130	26	0	1383650	1383779	196355	196226	5.80e-024	118
R1742.gbk	pVH1-2-VIR.gb	81.102	127	23	1	6239847	6239973	235905	236030	5.80e-024	118
R1742.gbk	pVH1-2-VIR.gb	81.102	127	23	1	4009901	4010027	235906	236031	5.80e-024	118
R1742.gbk	pVH1-2-VIR.gb	80.769	130	24	1	6744779	6744908	240612	240740	5.80e-024	118
R1742.gbk	pVH1-2-VIR.gb	81.102	127	23	1	181698	181824	240612	240737	5.80e-024	118
R1742.gbk	pVH1-2-VIR.gb	80.000	130	26	0	1895808	1895937	324244	324115	5.80e-024	118
R1742.gbk	pVH1-2-VIR.gb	81.102	127	23	1	2063846	2063971	329424	329550	5.80e-024	118
R1742.gbk	pVH1-2-VIR.gb	80.952	126	23	1	728266	728391	17339	17463	2.02e-023	116
R1742.gbk	pVH1-2-VIR.gb	80.952	126	23	1	63235	63360	17463	17339	2.02e-023	116
R1742.gbk	pVH1-2-VIR.gb	80.952	126	23	1	1163039	1163163	27135	27010	2.02e-023	116
R1742.gbk	pVH1-2-VIR.gb	80.952	126	23	1	1163039	1163163	99439	99564	2.02e-023	116
R1742.gbk	pVH1-2-VIR.gb	69.811	318	73	10	6653675	6653978	112801	113109	2.02e-023	116
R1742.gbk	pVH1-2-VIR.gb	80.952	126	23	1	1	126	164570	164694	2.02e-023	116
R1742.gbk	pVH1-2-VIR.gb	80.952	126	23	1	728266	728391	164570	164694	2.02e-023	116
R1742.gbk	pVH1-2-VIR.gb	80.952	126	23	1	4009901	4010026	164570	164694	2.02e-023	116
R1742.gbk	pVH1-2-VIR.gb	80.952	126	23	1	63235	63360	164694	164570	2.02e-023	116
R1742.gbk	pVH1-2-VIR.gb	80.952	126	23	1	728266	728391	235906	236030	2.02e-023	116
R1742.gbk	pVH1-2-VIR.gb	80.952	126	23	1	63235	63360	236030	235906	2.02e-023	116
R1742.gbk	pVH1-2-VIR.gb	80.620	129	24	1	1	129	240613	240740	2.02e-023	116
R1742.gbk	pVH1-2-VIR.gb	80.952	126	23	1	728266	728391	240613	240737	2.02e-023	116
R1742.gbk	pVH1-2-VIR.gb	80.952	126	23	1	4009901	4010026	240613	240737	2.02e-023	116
R1742.gbk	pVH1-2-VIR.gb	80.952	126	23	1	63235	63360	240737	240613	2.02e-023	116
R1742.gbk	pVH1-2-VIR.gb	76.623	154	36	0	5862366	5862519	339969	339816	2.02e-023	116
R1742.gbk	pVH1-2-VIR.gb	80.800	125	23	1	6316563	6316687	17340	17463	7.06e-023	114
R1742.gbk	pVH1-2-VIR.gb	80.469	128	24	1	6316563	6316690	164571	164697	7.06e-023	114
R1742.gbk	pVH1-2-VIR.gb	80.800	125	23	1	6316563	6316687	235907	236030	7.06e-023	114
R1742.gbk	pVH1-2-VIR.gb	80.800	125	23	1	6316563	6316687	240614	240737	7.06e-023	114
R1742.gbk	pVH1-2-VIR.gb	80.800	125	23	1	1163040	1163163	329550	329426	7.06e-023	114
R1742.gbk	pVH1-2-VIR.gb	98.462	65	1	0	6656703	6656767	59820	59756	2.47e-022	113
R1742.gbk	pVH1-2-VIR.gb	70.565	248	59	4	7587919	7588159	61993	62233	2.47e-022	113
R1742.gbk	pVH1-2-VIR.gb	68.667	300	92	2	7610416	7610714	84067	84365	8.60e-022	111
R1742.gbk	pVH1-2-VIR.gb	67.848	395	89	14	7627066	7627433	113774	114157	8.60e-022	111
R1742.gbk	pVH1-2-VIR.gb	89.024	82	9	0	685838	685919	16714	16633	1.05e-020	107
R1742.gbk	pVH1-2-VIR.gb	65.385	442	153	0	4397620	4398061	126949	126508	1.05e-020	107
R1742.gbk	pVH1-2-VIR.gb	89.024	82	9	0	685838	685919	163945	163864	1.05e-020	107
R1742.gbk	pVH1-2-VIR.gb	65.385	442	153	0	4634302	4634743	188910	188469	1.05e-020	107
R1742.gbk	pVH1-2-VIR.gb	65.888	428	144	2	5862390	5862816	188910	188484	1.05e-020	107
R1742.gbk	pVH1-2-VIR.gb	89.024	82	9	0	685838	685919	235281	235200	1.05e-020	107
R1742.gbk	pVH1-2-VIR.gb	89.024	82	9	0	685838	685919	239988	239907	1.05e-020	107
R1742.gbk	pVH1-2-VIR.gb	69.915	236	71	0	3524652	3524887	69804	69569	3.66e-020	105
R1742.gbk	pVH1-2-VIR.gb	74.699	166	32	3	7618432	7618592	93221	93381	3.66e-020	105
R1742.gbk	pVH1-2-VIR.gb	92.958	71	5	0	7867949	7868019	340709	340639	3.66e-020	105
R1742.gbk	pVH1-2-VIR.gb	92.958	71	5	0	7868335	7868405	341095	341025	3.66e-020	105
R1742.gbk	pVH1-2-VIR.gb	67.925	371	77	15	7627066	7627409	101877	102232	1.28e-019	104
R1742.gbk	pVH1-2-VIR.gb	67.925	371	77	15	7632542	7632885	101877	102232	1.28e-019	104
R1742.gbk	pVH1-2-VIR.gb	70.886	237	63	4	6318245	6318476	105802	105567	1.28e-019	104
R1742.gbk	pVH1-2-VIR.gb	67.595	395	89	15	7627067	7627433	117160	117543	1.28e-019	104
R1742.gbk	pVH1-2-VIR.gb	67.595	395	89	15	7632543	7632909	117160	117543	1.28e-019	104
R1742.gbk	pVH1-2-VIR.gb	87.805	82	10	0	685838	685919	328800	328719	1.28e-019	104
R1742.gbk	pVH1-2-VIR.gb	69.008	242	75	0	7624305	7624546	98366	98607	5.43e-018	98.7
R1742.gbk	pVH1-2-VIR.gb	86.585	82	11	0	685838	685919	288779	288860	5.43e-018	98.7
R1742.gbk	pVH1-2-VIR.gb	98.246	57	0	1	4436134	4436189	42334	42278	6.61e-017	95.1
R1742.gbk	pVH1-2-VIR.gb	73.585	159	36	2	6356457	6356612	342165	342320	6.61e-017	95.1
R1742.gbk	pVH1-2-VIR.gb	72.093	172	45	1	4385296	4385464	109616	109445	2.31e-016	93.3
R1742.gbk	pVH1-2-VIR.gb	86.076	79	11	0	4407646	4407724	153997	154075	2.31e-016	93.3
R1742.gbk	pVH1-2-VIR.gb	86.076	79	11	0	1454108	1454186	178884	178806	2.31e-016	93.3
R1742.gbk	pVH1-2-VIR.gb	100.000	51	0	0	1379732	1379782	236031	236081	2.31e-016	93.3
R1742.gbk	pVH1-2-VIR.gb	100.000	51	0	0	7885165	7885215	328490	328540	2.31e-016	93.3
R1742.gbk	pVH1-2-VIR.gb	76.744	129	28	2	7817702	7817829	34004	33877	8.06e-016	91.5
R1742.gbk	pVH1-2-VIR.gb	76.744	129	28	2	6321397	6321524	244986	245113	8.06e-016	91.5
R1742.gbk	pVH1-2-VIR.gb	86.842	76	9	1	7587747	7587822	61472	61546	2.81e-015	89.7
R1742.gbk	pVH1-2-VIR.gb	68.269	312	89	8	7591691	7591997	65036	65342	2.81e-015	89.7
R1742.gbk	pVH1-2-VIR.gb	100.000	48	0	0	7129	7176	236078	236031	9.82e-015	87.8
R1742.gbk	pVH1-2-VIR.gb	100.000	47	0	0	7885169	7885215	16408	16454	3.43e-014	86.0
R1742.gbk	pVH1-2-VIR.gb	100.000	47	0	0	7885169	7885215	26777	26823	3.43e-014	86.0
R1742.gbk	pVH1-2-VIR.gb	66.106	357	110	5	7629715	7630064	110935	111287	3.43e-014	86.0
R1742.gbk	pVH1-2-VIR.gb	100.000	47	0	0	7885169	7885215	163639	163685	3.43e-014	86.0
R1742.gbk	pVH1-2-VIR.gb	100.000	47	0	0	4626571	4626617	236031	236077	3.43e-014	86.0
R1742.gbk	pVH1-2-VIR.gb	100.000	47	0	0	1463750	1463796	236077	236031	3.43e-014	86.0
R1742.gbk	pVH1-2-VIR.gb	100.000	47	0	0	1045413	1045459	236077	236031	3.43e-014	86.0
R1742.gbk	pVH1-2-VIR.gb	100.000	47	0	0	895696	895742	236077	236031	3.43e-014	86.0
R1742.gbk	pVH1-2-VIR.gb	100.000	47	0	0	644279	644325	236077	236031	3.43e-014	86.0
R1742.gbk	pVH1-2-VIR.gb	100.000	47	0	0	7881518	7881564	236031	236077	3.43e-014	86.0
R1742.gbk	pVH1-2-VIR.gb	100.000	47	0	0	7885169	7885215	239682	239728	3.43e-014	86.0
R1742.gbk	pVH1-2-VIR.gb	72.185	151	42	0	49156	49306	103228	103378	1.20e-013	84.2
R1742.gbk	pVH1-2-VIR.gb	100.000	46	0	0	7885170	7885215	234976	235021	1.20e-013	84.2
R1742.gbk	pVH1-2-VIR.gb	97.959	49	1	0	7029732	7029780	236079	236031	1.20e-013	84.2
R1742.gbk	pVH1-2-VIR.gb	100.000	46	0	0	4581417	4581462	236031	236076	1.20e-013	84.2
R1742.gbk	pVH1-2-VIR.gb	83.544	79	13	0	7879569	7879647	288104	288182	1.20e-013	84.2
R1742.gbk	pVH1-2-VIR.gb	84.932	73	11	0	1434692	1434764	16335	16407	4.17e-013	82.4
R1742.gbk	pVH1-2-VIR.gb	71.429	182	41	5	7627038	7627210	105950	106129	4.17e-013	82.4
R1742.gbk	pVH1-2-VIR.gb	84.932	73	11	0	4626618	4626690	134653	134581	4.17e-013	82.4
R1742.gbk	pVH1-2-VIR.gb	70.718	181	49	2	6568881	6569059	247242	247064	4.17e-013	82.4
R1742.gbk	pVH1-2-VIR.gb	73.684	133	35	0	7840464	7840596	250949	250817	4.17e-013	82.4
R1742.gbk	pVH1-2-VIR.gb	73.684	133	35	0	7823533	7823665	267880	267748	4.17e-013	82.4
R1742.gbk	pVH1-2-VIR.gb	78.947	95	20	0	5862654	5862748	339800	339706	4.17e-013	82.4
R1742.gbk	pVH1-2-VIR.gb	97.872	47	1	0	7885169	7885215	100496	100450	1.46e-012	80.6
R1742.gbk	pVH1-2-VIR.gb	63.516	529	172	5	1353391	1353903	126462	126985	1.46e-012	80.6
R1742.gbk	pVH1-2-VIR.gb	68.776	237	64	5	4591810	4592041	137457	137688	1.46e-012	80.6
R1742.gbk	pVH1-2-VIR.gb	76.415	106	19	1	5659276	5659381	167873	167774	1.46e-012	80.6
R1742.gbk	pVH1-2-VIR.gb	76.415	106	19	1	1837309	1837414	167873	167774	1.46e-012	80.6
R1742.gbk	pVH1-2-VIR.gb	97.872	47	1	0	654791	654837	236031	236077	1.46e-012	80.6
R1742.gbk	pVH1-2-VIR.gb	97.872	47	1	0	6284310	6284356	236077	236031	1.46e-012	80.6
R1742.gbk	pVH1-2-VIR.gb	97.872	47	1	0	5707435	5707481	236077	236031	1.46e-012	80.6
R1742.gbk	pVH1-2-VIR.gb	97.872	47	1	0	4441357	4441403	236077	236031	1.46e-012	80.6
R1742.gbk	pVH1-2-VIR.gb	97.872	47	1	0	2674060	2674106	236077	236031	1.46e-012	80.6
R1742.gbk	pVH1-2-VIR.gb	97.872	47	1	0	7027147	7027193	236031	236077	1.46e-012	80.6
R1742.gbk	pVH1-2-VIR.gb	97.872	47	1	0	7136104	7136150	236031	236077	1.46e-012	80.6
R1742.gbk	pVH1-2-VIR.gb	78.182	110	20	3	6109116	6109223	290226	290333	1.46e-012	80.6
R1742.gbk	pVH1-2-VIR.gb	73.469	147	36	3	7632542	7632686	105984	106129	5.09e-012	78.8
R1742.gbk	pVH1-2-VIR.gb	76.699	103	18	1	2758780	2758882	167777	167873	5.09e-012	78.8
R1742.gbk	pVH1-2-VIR.gb	76.699	103	18	1	5847112	5847214	167777	167873	5.09e-012	78.8
R1742.gbk	pVH1-2-VIR.gb	67.742	279	76	7	1155469	1155740	175536	175807	5.09e-012	78.8
R1742.gbk	pVH1-2-VIR.gb	64.619	472	149	8	5492030	5492495	181813	181354	5.09e-012	78.8
R1742.gbk	pVH1-2-VIR.gb	95.833	48	2	0	1418808	1418855	236078	236031	5.09e-012	78.8
R1742.gbk	pVH1-2-VIR.gb	95.833	48	2	0	7885168	7885215	289086	289039	5.09e-012	78.8
R1742.gbk	pVH1-2-VIR.gb	100.000	42	0	0	1484160	1484201	32020	31979	1.77e-011	77.0
R1742.gbk	pVH1-2-VIR.gb	72.143	140	39	0	7618128	7618267	92848	92987	1.77e-011	77.0
R1742.gbk	pVH1-2-VIR.gb	77.895	95	21	0	7821100	7821194	248165	248259	1.77e-011	77.0
R1742.gbk	pVH1-2-VIR.gb	77.895	95	21	0	7820881	7820975	248384	248478	1.77e-011	77.0
R1742.gbk	pVH1-2-VIR.gb	69.948	193	44	5	7649023	7649205	345960	346148	1.77e-011	77.0
R1742.gbk	pVH1-2-VIR.gb	100.000	41	0	0	951406	951446	1320	1360	6.20e-011	75.2
R1742.gbk	pVH1-2-VIR.gb	84.615	65	10	0	4640915	4640979	120092	120028	2.16e-010	73.4
R1742.gbk	pVH1-2-VIR.gb	84.615	65	10	0	4641159	4641223	120336	120272	2.16e-010	73.4
R1742.gbk	pVH1-2-VIR.gb	67.054	258	80	3	1154773	1155026	174840	175096	2.16e-010	73.4
R1742.gbk	pVH1-2-VIR.gb	67.114	298	88	7	2483171	2483464	188434	188725	2.16e-010	73.4
R1742.gbk	pVH1-2-VIR.gb	100.000	39	0	0	1488981	1489019	61458	61420	7.55e-010	71.6
R1742.gbk	pVH1-2-VIR.gb	67.442	258	72	6	2922468	2922719	246397	246648	7.55e-010	71.6
R1742.gbk	pVH1-2-VIR.gb	100.000	38	0	0	6661380	6661417	38975	38938	2.63e-009	69.8
R1742.gbk	pVH1-2-VIR.gb	97.674	43	0	1	4698724	4698765	53527	53569	2.63e-009	69.8
R1742.gbk	pVH1-2-VIR.gb	97.561	41	1	0	6334582	6334622	53529	53569	2.63e-009	69.8
R1742.gbk	pVH1-2-VIR.gb	100.000	38	0	0	1488982	1489019	53532	53569	2.63e-009	69.8
R1742.gbk	pVH1-2-VIR.gb	100.000	38	0	0	6305608	6305645	53532	53569	2.63e-009	69.8
R1742.gbk	pVH1-2-VIR.gb	80.263	76	15	0	1480786	1480861	53750	53825	2.63e-009	69.8
R1742.gbk	pVH1-2-VIR.gb	97.674	43	0	1	7787133	7787175	61420	61461	2.63e-009	69.8
R1742.gbk	pVH1-2-VIR.gb	81.690	71	13	0	1867336	1867406	143659	143589	2.63e-009	69.8
R1742.gbk	pVH1-2-VIR.gb	73.874	111	29	0	7869118	7869228	188891	188781	2.63e-009	69.8
R1742.gbk	pVH1-2-VIR.gb	81.690	71	13	0	1443700	1443770	224757	224827	2.63e-009	69.8
R1742.gbk	pVH1-2-VIR.gb	69.061	181	52	2	5758131	5758309	272865	272687	2.63e-009	69.8
R1742.gbk	pVH1-2-VIR.gb	73.874	111	29	0	4397639	4397749	339926	339816	2.63e-009	69.8
R1742.gbk	pVH1-2-VIR.gb	77.551	98	17	3	3475881	3475975	340742	340647	2.63e-009	69.8
R1742.gbk	pVH1-2-VIR.gb	78.571	98	16	4	3475881	3475975	340828	340733	2.63e-009	69.8
R1742.gbk	pVH1-2-VIR.gb	97.500	40	1	0	7821831	7821870	40767	40806	9.19e-009	68.0
R1742.gbk	pVH1-2-VIR.gb	67.513	197	58	1	7631704	7631894	112916	113112	9.19e-009	68.0
R1742.gbk	pVH1-2-VIR.gb	97.500	40	1	0	1020129	1020168	249115	249154	9.19e-009	68.0
R1742.gbk	pVH1-2-VIR.gb	85.484	62	8	1	1381413	1381473	327280	327219	9.19e-009	68.0
R1742.gbk	pVH1-2-VIR.gb	95.122	41	2	0	7814135	7814175	40806	40766	3.21e-008	66.2
R1742.gbk	pVH1-2-VIR.gb	64.964	411	119	11	1488156	1488555	56868	57264	3.21e-008	66.2
R1742.gbk	pVH1-2-VIR.gb	73.394	109	29	0	7639050	7639158	118680	118788	3.21e-008	66.2
R1742.gbk	pVH1-2-VIR.gb	80.282	71	14	0	7874275	7874345	143659	143589	3.21e-008	66.2
R1742.gbk	pVH1-2-VIR.gb	82.927	82	6	6	7883180	7883257	237989	238066	3.21e-008	66.2
R1742.gbk	pVH1-2-VIR.gb	95.122	41	2	0	1020128	1020168	241459	241419	3.21e-008	66.2
R1742.gbk	pVH1-2-VIR.gb	75.532	94	23	0	7840192	7840285	251218	251125	3.21e-008	66.2
R1742.gbk	pVH1-2-VIR.gb	75.532	94	23	0	7823841	7823934	267569	267476	3.21e-008	66.2
R1742.gbk	pVH1-2-VIR.gb	80.282	71	14	0	1443700	1443770	334699	334769	3.21e-008	66.2
R1742.gbk	pVH1-2-VIR.gb	87.037	54	7	0	3475881	3475934	340699	340646	3.21e-008	66.2
R1742.gbk	pVH1-2-VIR.gb	69.189	185	45	5	5577500	5577678	345960	346138	3.21e-008	66.2
R1742.gbk	pVH1-2-VIR.gb	80.882	68	13	0	1349952	1350019	84	17	1.12e-007	64.4
R1742.gbk	pVH1-2-VIR.gb	91.111	45	4	0	7618017	7618061	92755	92799	1.12e-007	64.4
R1742.gbk	pVH1-2-VIR.gb	73.469	147	27	8	7627262	7627406	106146	106282	1.12e-007	64.4
R1742.gbk	pVH1-2-VIR.gb	73.469	147	27	8	7632738	7632882	106146	106282	1.12e-007	64.4
R1742.gbk	pVH1-2-VIR.gb	91.111	45	4	0	7821831	7821875	241458	241414	1.12e-007	64.4
R1742.gbk	pVH1-2-VIR.gb	91.111	45	4	0	7814130	7814174	249159	249115	1.12e-007	64.4
R1742.gbk	pVH1-2-VIR.gb	83.871	62	9	1	1380992	1381053	326481	326421	1.12e-007	64.4
R1742.gbk	pVH1-2-VIR.gb	72.477	109	30	0	7856954	7857062	2377	2269	3.91e-007	62.6
R1742.gbk	pVH1-2-VIR.gb	72.477	109	30	0	7859896	7860004	5319	5211	3.91e-007	62.6
R1742.gbk	pVH1-2-VIR.gb	72.897	107	29	0	1350324	1350430	14247	14141	3.91e-007	62.6
R1742.gbk	pVH1-2-VIR.gb	100.000	34	0	0	1222335	1222368	34825	34792	3.91e-007	62.6
R1742.gbk	pVH1-2-VIR.gb	91.304	46	2	1	6658218	6658261	48716	48761	3.91e-007	62.6
R1742.gbk	pVH1-2-VIR.gb	91.304	46	2	1	6658218	6658261	50651	50696	3.91e-007	62.6
R1742.gbk	pVH1-2-VIR.gb	100.000	34	0	0	1222335	1222368	52337	52370	3.91e-007	62.6
R1742.gbk	pVH1-2-VIR.gb	72.897	107	29	0	1350324	1350430	130966	130860	3.91e-007	62.6
R1742.gbk	pVH1-2-VIR.gb	89.796	49	2	2	3535721	3535768	42334	42288	1.36e-006	60.8
R1742.gbk	pVH1-2-VIR.gb	89.796	49	2	2	3533786	3533833	42334	42288	1.36e-006	60.8
R1742.gbk	pVH1-2-VIR.gb	89.796	49	2	2	1839728	1839774	48716	48763	1.36e-006	60.8
R1742.gbk	pVH1-2-VIR.gb	89.796	49	2	2	1839728	1839774	50651	50698	1.36e-006	60.8
R1742.gbk	pVH1-2-VIR.gb	92.683	41	3	0	1484164	1484204	53408	53448	1.36e-006	60.8
R1742.gbk	pVH1-2-VIR.gb	87.500	48	6	0	1351130	1351177	143846	143893	1.36e-006	60.8
R1742.gbk	pVH1-2-VIR.gb	63.270	422	142	3	1353428	1353837	188460	188880	1.36e-006	60.8
R1742.gbk	pVH1-2-VIR.gb	75.510	98	18	3	3475881	3475975	340913	340819	1.36e-006	60.8
R1742.gbk	pVH1-2-VIR.gb	80.303	66	11	1	5782890	5782955	13522	13585	4.76e-006	59.0
R1742.gbk	pVH1-2-VIR.gb	68.293	164	26	6	4655038	4655188	106063	106213	4.76e-006	59.0
R1742.gbk	pVH1-2-VIR.gb	72.951	122	22	5	7640310	7640423	120315	120433	4.76e-006	59.0
R1742.gbk	pVH1-2-VIR.gb	76.250	80	19	0	3061307	3061386	257956	257877	4.76e-006	59.0
R1742.gbk	pVH1-2-VIR.gb	64.140	343	119	2	2864268	2864608	278753	278413	4.76e-006	59.0
R1742.gbk	pVH1-2-VIR.gb	83.636	55	9	0	7565288	7565342	288104	288158	4.76e-006	59.0
R1742.gbk	pVH1-2-VIR.gb	74.157	89	23	0	7862550	7862638	14247	14159	1.66e-005	57.2
R1742.gbk	pVH1-2-VIR.gb	100.000	31	0	0	1383908	1383938	26478	26448	1.66e-005	57.2
R1742.gbk	pVH1-2-VIR.gb	100.000	31	0	0	7787264	7787294	31986	32016	1.66e-005	57.2
R1742.gbk	pVH1-2-VIR.gb	92.308	39	3	0	6066499	6066537	53408	53446	1.66e-005	57.2
R1742.gbk	pVH1-2-VIR.gb	100.000	31	0	0	1962135	1962165	53408	53438	1.66e-005	57.2
R1742.gbk	pVH1-2-VIR.gb	100.000	31	0	0	1050622	1050652	53438	53408	1.66e-005	57.2
R1742.gbk	pVH1-2-VIR.gb	94.444	36	2	0	1394367	1394402	53567	53532	1.66e-005	57.2
R1742.gbk	pVH1-2-VIR.gb	94.444	36	2	0	1394367	1394402	61422	61457	1.66e-005	57.2
R1742.gbk	pVH1-2-VIR.gb	74.157	89	23	0	7862550	7862638	130966	130878	1.66e-005	57.2
R1742.gbk	pVH1-2-VIR.gb	74.419	86	22	0	6865837	6865922	173762	173847	1.66e-005	57.2
R1742.gbk	pVH1-2-VIR.gb	85.714	49	7	0	6301357	6301405	194761	194713	1.66e-005	57.2
R1742.gbk	pVH1-2-VIR.gb	74.157	89	23	0	5424093	5424181	246680	246592	1.66e-005	57.2
R1742.gbk	pVH1-2-VIR.gb	94.444	36	2	0	7787135	7787170	313527	313492	1.66e-005	57.2
R1742.gbk	pVH1-2-VIR.gb	94.444	36	2	0	1488982	1489017	313492	313527	1.66e-005	57.2
R1742.gbk	pVH1-2-VIR.gb	94.444	36	2	0	4698728	4698763	313492	313527	1.66e-005	57.2
R1742.gbk	pVH1-2-VIR.gb	94.444	36	2	0	6305608	6305643	313492	313527	1.66e-005	57.2
R1742.gbk	pVH1-2-VIR.gb	94.444	36	2	0	6334585	6334620	313492	313527	1.66e-005	57.2
R1742.gbk	pVH1-2-VIR.gb	100.000	31	0	0	1045084	1045114	323956	323986	1.66e-005	57.2
R1742.gbk	pVH1-2-VIR.gb	92.308	39	3	0	7864690	7864728	325996	325958	1.66e-005	57.2
R1742.gbk	pVH1-2-VIR.gb	92.308	39	3	0	1381898	1381936	344354	344316	1.66e-005	57.2
R1742.gbk	pVH1-2-VIR.gb	74.157	89	23	0	7848026	7848114	346494	346406	1.66e-005	57.2
R1742.gbk	pVH1-2-VIR.gb	74.157	89	23	0	4630285	4630373	346494	346406	1.66e-005	57.2
R1742.gbk	pVH1-2-VIR.gb	76.000	75	18	0	7650540	7650614	18487	18413	5.80e-005	55.4
R1742.gbk	pVH1-2-VIR.gb	77.143	70	16	0	5244755	5244824	178520	178589	5.80e-005	55.4
R1742.gbk	pVH1-2-VIR.gb	70.796	113	33	0	2922472	2922584	257835	257947	5.80e-005	55.4
R1742.gbk	pVH1-2-VIR.gb	78.462	65	14	0	7344467	7344531	267482	267546	5.80e-005	55.4
R1742.gbk	pVH1-2-VIR.gb	83.019	53	9	0	7813327	7813379	288156	288104	5.80e-005	55.4
R1742.gbk	pVH1-2-VIR.gb	83.019	53	9	0	4421910	4421962	288104	288156	5.80e-005	55.4
R1742.gbk	pVH1-2-VIR.gb	83.019	53	9	0	1035973	1036025	288156	288104	5.80e-005	55.4
R1742.gbk	pVH1-2-VIR.gb	83.019	53	9	0	7885290	7885342	288104	288156	5.80e-005	55.4
R1742.gbk	pVH1-2-VIR.gb	100.000	30	0	0	7867949	7867978	340666	340637	5.80e-005	55.4
R1742.gbk	pVH1-2-VIR.gb	74.490	98	20	3	3475881	3475975	340956	340861	5.80e-005	55.4
R1742.gbk	pVH1-2-VIR.gb	75.510	98	19	4	3475881	3475975	340999	340904	5.80e-005	55.4
R1742.gbk	pVH1-2-VIR.gb	100.000	30	0	0	7868378	7868407	341095	341066	5.80e-005	55.4
R1742.gbk	pVH1-2-VIR.gb	69.032	155	39	4	7586371	7586523	31216	31363	2.03e-004	53.6
R1742.gbk	pVH1-2-VIR.gb	97.059	34	0	1	7790546	7790578	39065	39032	2.03e-004	53.6
R1742.gbk	pVH1-2-VIR.gb	81.481	54	10	0	1352616	1352669	127064	127011	2.03e-004	53.6
R1742.gbk	pVH1-2-VIR.gb	84.314	51	7	1	2675894	2675944	127064	127015	2.03e-004	53.6
R1742.gbk	pVH1-2-VIR.gb	75.325	77	19	0	4293100	4293176	194400	194476	2.03e-004	53.6
R1742.gbk	pVH1-2-VIR.gb	72.826	92	25	0	681772	681863	196380	196471	2.03e-004	53.6
R1742.gbk	pVH1-2-VIR.gb	70.161	124	36	1	4626996	4627118	273527	273650	2.03e-004	53.6
R1742.gbk	pVH1-2-VIR.gb	82.692	52	9	0	2063846	2063897	288155	288104	2.03e-004	53.6
R1742.gbk	pVH1-2-VIR.gb	83.673	49	8	0	1163114	1163162	288104	288152	2.03e-004	53.6
R1742.gbk	pVH1-2-VIR.gb	81.481	54	10	0	3475881	3475934	341042	340989	2.03e-004	53.6
R1742.gbk	pVH1-2-VIR.gb	93.939	33	2	0	251625	251657	22719	22687	7.07e-004	51.8
R1742.gbk	pVH1-2-VIR.gb	71.429	98	28	0	6344719	6344816	31576	31673	7.07e-004	51.8
R1742.gbk	pVH1-2-VIR.gb	76.250	80	17	2	5523468	5523546	67371	67449	7.07e-004	51.8
R1742.gbk	pVH1-2-VIR.gb	77.215	79	14	3	7647626	7647700	125003	125081	7.07e-004	51.8
R1742.gbk	pVH1-2-VIR.gb	96.774	31	1	0	4632323	4632353	128898	128928	7.07e-004	51.8
R1742.gbk	pVH1-2-VIR.gb	68.786	173	48	5	1463096	1463264	157316	157146	7.07e-004	51.8
R1742.gbk	pVH1-2-VIR.gb	68.786	173	48	5	1457257	1457427	163153	162985	7.07e-004	51.8
R1742.gbk	pVH1-2-VIR.gb	76.056	71	17	0	6647820	6647890	178559	178629	7.07e-004	51.8
R1742.gbk	pVH1-2-VIR.gb	80.645	62	10	2	2165962	2166022	246457	246517	7.07e-004	51.8
R1742.gbk	pVH1-2-VIR.gb	96.774	31	1	0	1383365	1383395	323955	323985	7.07e-004	51.8
R1742.gbk	pVH1-2-VIR.gb	96.774	31	1	0	1383909	1383939	324499	324529	7.07e-004	51.8
R1742.gbk	pVH1-2-VIR.gb	81.132	53	10	0	3475881	3475933	341085	341033	7.07e-004	51.8
R1742.gbk	pVH1-2-VIR.gb	75.000	72	18	0	955064	955135	2383	2312	0.002	50.0
R1742.gbk	pVH1-2-VIR.gb	75.714	70	17	0	5754428	5754497	2381	2312	0.002	50.0
R1742.gbk	pVH1-2-VIR.gb	72.941	85	23	0	4792193	4792277	13447	13363	0.002	50.0
R1742.gbk	pVH1-2-VIR.gb	84.444	45	7	0	7848715	7848759	13514	13558	0.002	50.0
R1742.gbk	pVH1-2-VIR.gb	70.370	135	31	5	5578991	5579120	15742	15872	0.002	50.0
R1742.gbk	pVH1-2-VIR.gb	96.667	30	1	0	1383366	1383395	26448	26477	0.002	50.0
R1742.gbk	pVH1-2-VIR.gb	100.000	27	0	0	54204	54230	166820	166846	0.002	50.0
R1742.gbk	pVH1-2-VIR.gb	78.947	57	12	0	7253529	7253585	178263	178207	0.002	50.0
R1742.gbk	pVH1-2-VIR.gb	82.000	50	9	0	5142552	5142601	202134	202085	0.002	50.0
R1742.gbk	pVH1-2-VIR.gb	78.788	66	12	2	5355973	5356037	257877	257941	0.002	50.0
R1742.gbk	pVH1-2-VIR.gb	96.667	30	1	0	1045084	1045113	324528	324499	0.002	50.0
R1742.gbk	pVH1-2-VIR.gb	100.000	26	0	0	7852658	7852683	9590	9615	0.009	48.2
R1742.gbk	pVH1-2-VIR.gb	76.136	88	15	5	7584244	7584328	28844	28928	0.009	48.2
R1742.gbk	pVH1-2-VIR.gb	67.500	160	45	3	5578965	5579120	133942	134098	0.009	48.2
R1742.gbk	pVH1-2-VIR.gb	76.563	64	15	0	1877573	1877636	162985	163048	0.009	48.2
R1742.gbk	pVH1-2-VIR.gb	93.548	31	2	0	6957377	6957407	187811	187781	0.009	48.2
R1742.gbk	pVH1-2-VIR.gb	71.717	99	24	2	6792634	6792730	202037	202133	0.009	48.2
R1742.gbk	pVH1-2-VIR.gb	76.563	64	15	0	1463096	1463159	214590	214527	0.009	48.2
R1742.gbk	pVH1-2-VIR.gb	72.619	84	23	0	357286	357369	220458	220375	0.009	48.2
R1742.gbk	pVH1-2-VIR.gb	96.552	29	1	0	1432922	1432950	274944	274972	0.009	48.2
R1742.gbk	pVH1-2-VIR.gb	78.947	57	11	1	1384817	1384873	27460	27515	0.030	46.4
R1742.gbk	pVH1-2-VIR.gb	100.000	25	0	0	64206	64230	34006	34030	0.030	46.4
R1742.gbk	pVH1-2-VIR.gb	100.000	25	0	0	64206	64230	53156	53132	0.030	46.4
R1742.gbk	pVH1-2-VIR.gb	75.676	74	16	2	7600512	7600583	61473	61546	0.030	46.4
R1742.gbk	pVH1-2-VIR.gb	93.333	30	2	0	4656181	4656210	105041	105070	0.030	46.4
R1742.gbk	pVH1-2-VIR.gb	91.429	35	2	1	6654023	6654057	113757	113790	0.030	46.4
R1742.gbk	pVH1-2-VIR.gb	78.125	64	12	2	940047	940109	178617	178555	0.030	46.4
R1742.gbk	pVH1-2-VIR.gb	93.333	30	2	0	5574569	5574598	187807	187778	0.030	46.4
R1742.gbk	pVH1-2-VIR.gb	71.569	102	27	2	370688	370788	202880	202980	0.030	46.4
R1742.gbk	pVH1-2-VIR.gb	86.842	38	5	0	5149154	5149191	203963	204000	0.030	46.4
R1742.gbk	pVH1-2-VIR.gb	67.500	160	47	3	3772580	3772737	245158	245314	0.030	46.4
R1742.gbk	pVH1-2-VIR.gb	81.250	48	9	0	7842651	7842698	256030	256077	0.030	46.4
R1742.gbk	pVH1-2-VIR.gb	81.250	48	9	0	7828746	7828793	269935	269982	0.030	46.4
R1742.gbk	pVH1-2-VIR.gb	76.667	60	14	0	1402353	1402412	304230	304171	0.030	46.4
R1742.gbk	pVH1-2-VIR.gb	76.667	60	14	0	1403664	1403723	305541	305482	0.030	46.4
R1742.gbk	pVH1-2-VIR.gb	78.947	57	11	1	1046096	1046151	323077	323021	0.030	46.4
R1742.gbk	pVH1-2-VIR.gb	88.571	35	4	0	7565196	7565230	328476	328510	0.030	46.4
R1742.gbk	pVH1-2-VIR.gb	74.648	71	17	1	2669412	2669482	2381	2312	0.10	44.6
R1742.gbk	pVH1-2-VIR.gb	100.000	24	0	0	4419685	4419708	2535	2512	0.10	44.6
R1742.gbk	pVH1-2-VIR.gb	100.000	24	0	0	3629777	3629800	6818	6795	0.10	44.6
R1742.gbk	pVH1-2-VIR.gb	75.281	89	16	5	3913813	3913898	28928	28843	0.10	44.6
R1742.gbk	pVH1-2-VIR.gb	83.333	42	7	0	1384837	1384878	53569	53528	0.10	44.6
R1742.gbk	pVH1-2-VIR.gb	100.000	24	0	0	319703	319726	84629	84652	0.10	44.6
R1742.gbk	pVH1-2-VIR.gb	93.103	29	2	0	3530024	3530052	102270	102298	0.10	44.6
R1742.gbk	pVH1-2-VIR.gb	93.103	29	2	0	3530024	3530052	106323	106351	0.10	44.6
R1742.gbk	pVH1-2-VIR.gb	93.103	29	2	0	3530024	3530052	114168	114196	0.10	44.6
R1742.gbk	pVH1-2-VIR.gb	93.103	29	2	0	3530024	3530052	117554	117582	0.10	44.6
R1742.gbk	pVH1-2-VIR.gb	90.625	32	3	0	1177314	1177345	139158	139127	0.10	44.6
R1742.gbk	pVH1-2-VIR.gb	73.913	69	18	0	4988870	4988938	143050	143118	0.10	44.6
R1742.gbk	pVH1-2-VIR.gb	90.625	32	3	0	7813437	7813468	163655	163624	0.10	44.6
R1742.gbk	pVH1-2-VIR.gb	100.000	24	0	0	7859738	7859761	166845	166822	0.10	44.6
R1742.gbk	pVH1-2-VIR.gb	84.615	39	6	0	7650249	7650287	167556	167518	0.10	44.6
R1742.gbk	pVH1-2-VIR.gb	84.615	39	6	0	1348084	1348122	167518	167556	0.10	44.6
R1742.gbk	pVH1-2-VIR.gb	84.615	39	6	0	6302411	6302449	167556	167518	0.10	44.6
R1742.gbk	pVH1-2-VIR.gb	84.615	39	6	0	6053165	6053203	167556	167518	0.10	44.6
R1742.gbk	pVH1-2-VIR.gb	84.615	39	6	0	1859436	1859474	167518	167556	0.10	44.6
R1742.gbk	pVH1-2-VIR.gb	84.615	39	6	0	5582900	5582938	167556	167518	0.10	44.6
R1742.gbk	pVH1-2-VIR.gb	84.615	39	6	0	4574531	4574569	167556	167518	0.10	44.6
R1742.gbk	pVH1-2-VIR.gb	84.615	39	6	0	1901392	1901430	167556	167518	0.10	44.6
R1742.gbk	pVH1-2-VIR.gb	84.615	39	6	0	6087052	6087090	167518	167556	0.10	44.6
R1742.gbk	pVH1-2-VIR.gb	84.615	39	6	0	1354114	1354152	167556	167518	0.10	44.6
R1742.gbk	pVH1-2-VIR.gb	93.548	31	1	1	6448922	6448951	184028	183998	0.10	44.6
[truncated: 26,227 more rows]
